# Supplementary material for: Local Population Characteristics and Hemoglobin A1c Testing Rates among Diabetic Medicare Beneficiaries
Source: PLoS One. 2014 Oct 31;9(10):e111119. doi: 10.1371/journal.pone.0111119 (PMC4215926; doi:10.1371/journal.pone.0111119)
Supplement: Data S1 — Comma-separated data file. (TXT) [file pone.0111119.s001.txt]

zipcode	pct_lesshs	pct_100fpl	smooth_a1c	pct_afr_amer	tot_pop	bene_pop	raw_a1c	popden_decile	a1c_decile	tag_zip
1001	2.567412	9.244766	.9482759	2.4	16769	26	.9615384	6	10	1
1002	1.953779	24.62949	.9607843	6.9	29049	26	.9615384	4	10	1
1005	2.474566	7.478912	.92	1.8	5079			2	10	1
1007	1.020732	5.730758	.86	2.2	14649	30	.8666667	3	7	1
1008	1.84057	4.69112	.8977273	.5	1263			1	9	1
1010	5.315094	3.502105	.7857143	1.5	3609			2	3	1
1011	1.84756	4.724221	.9215686	.1	1370			1	10	1
1013	9.233169	22.35762	.8761062	5.4	23188	43	.9767442	8	8	1
1020	5.345387	10.28609	.8088235	3.5	29668	68	.8088235	7	4	1
1022	3.634956	15.16266	.8169014	14.2	2451			4	4	1
1027	3.673823	6.104143	.8939394	1.5	17660			4	9	1
1028	2.336414	3.173424	.9846154	1.9	15720	34	1	5	10	1
1030	2.430025	6.260088	.96	1.4	11669			5	10	1
1031	2.344349	7.909019	.9245283	1.3	1308			3	10	1
1033	3.193033	5.693146	.82	.8	6227			3	4	1
1034	1.850101	4.744646	.8301887	.9	2021			1	5	1
1035	3.987154	7.141346	.9130435	2.6	5250			3	10	1
1036	2.371594	2.547025	.9384615	.9	5109			3	10	1
1038	1.047339	11.2301	.88	.7	2545			3	8	1
1039	1.682885	4.962547	.9285714	.7	1336			2	10	1
1040	12.71842	29.96302	.9038461	6.2	39880	52	.9038461	6	9	1
1050	2.952394	10.50197	.9186047	.8	2530			2	10	1
1053	3.858921	5.018036	.88	3.7	1685			3	8	1
1056	7.82638	5.453703	.8679245	2.8	21103	39	.8974359	5	7	1
1057	5.573075	8.385822	.8888889	1.4	8534			3	9	1
1060	2.729514	16.09837	.8833333	4.1	15284			6	8	1
1062	2.33704	11.60933	.8852459	3.1	11150			4	8	1
1068	1.532536	4.838411	.9622642	1.3	1902			2	10	1
1069	2.950243	10.2277	.8490566	1.7	8469			3	6	1
1071	1.84322	4.673847	.92	1.1	1596			2	10	1
1073	.3341043	4.956932	.9113924	.6	5792			3	10	1
1075	1.562288	6.899381	.8235294	3.2	17527	37	.8108108	5	4	1
1077	1.636096	4.014141	.9069768	1.2	9502			3	9	1
1080	4.1414	19.87063	.9245283	1.9	2334			6	10	1
1081	2.103074	5.97991	.7894737	1.5	1698			2	3	1
1082	3.979344	13.67171	.92	2.2	10322	28	1	3	10	1
1085	4.771278	12.79107	.9354839	2.3	41117	62	.9354839	4	10	1
1089	4.626513	12.22385	.9607843	4.2	28391	51	.9607843	6	10	1
1092	5.318138	7.992085	.9375	.7	1394			3	10	1
1095	2.337615	3.256635	.8783784	2.6	14319			4	8	1
1096	1.665812	4.939503	.8939394	.4	2217			2	9	1
1098	2.033789	7.884359	.9230769	.6	1101			1	10	1
1103	20.22594	38.55785	.8656716	20.4	2479			9	7	1
1104	14.89972	27.04822	.8849558	16.3	22865	46	.9347826	8	8	1
1105	22.40585	51.49916	.9166667	26.1	12350			10	10	1
1106	2.309393	3.418978	.8676471	1.5	16021	29	.7586207	6	7	1
1107	33.17665	47.5984	.8965517	14.1	11611			9	9	1
1108	10.89731	27.52935	.95	21.9	26688	37	.9459459	9	10	1
1109	12.25788	29.11622	.859375	47.1	30250	64	.859375	9	7	1
1118	4.133805	10.41184	.8924731	16.2	14071	29	.9655172	8	9	1
1119	4.546731	17.23846	.8558559	24	14152			8	7	1
1128	2.011041	11.56999	.9117647	11.6	2631			7	10	1
1129	3.068629	9.155582	.8490566	19.7	7019			6	6	1
1151	12.90134	29.89167	.8679245	20.4	8698			8	7	1
1201	2.638613	14.64775	.8947368	7.1	46504	95	.8947368	5	9	1
1220	4.244686	10.29278	.9156626	1.4	8603	25	.88	4	10	1
1222	2.872833	8.555656	.9230769	2.1	829			3	10	1
1223	2.747805	10.85966	.9433962	.6	2314			1	10	1
1225	2.590448	12.06997	.9193549	.8	3117			2	10	1
1226	2.325955	6.612952	.9112903	1.2	6945			3	10	1
1230	2.261979	8.116422	.9259259	3.4	8430			2	10	1
1235	1.649808	4.478588	.9133858	.9	2766			1	10	1
1236	2.237283	8.354597	1	1.6	1509			3	10	1
1237	.7345974	2.205623	.9090909	2.3	2496			1	9	1
1238	3.646377	9.816385	.9411765	1.3	6047			3	10	1
1240	1.574812	7.668631	.9007092	1.8	4534			3	9	1
1245	5.634915	13.6657	1	1.6	985			1	10	1
1247	6.703266	14.23214	.9189189	3.3	16087	49	.9387755	3	10	1
1253	1.30154	8.668937	.9038461	.7	731			1	9	1
1254	1.416566	4.795932	.9423077	.7	972			2	10	1
1255	1.297858	8.662994	.86	1.5	915			1	7	1
1257	2.872833	8.555656	.9215686	1.5	2121			1	10	1
1258	.219138	4.338028	.9056604	1.3	374			1	9	1
1259	3.93627	3.468206	.92	.3	635			1	10	1
1262	3.75626	8.728172	.9538462	1	1238			2	10	1
1266	.7764928	4.624931	.9473684	.9	1463			1	10	1
1267	2.0045	11.6339	.9571428	4.2	7989			2	10	1
1270	1.899321	6.039279	.9354839	1.3	778			1	10	1
1301	2.519012	14.7134	.92	2.8	17700			4	10	1
1330	.9176111	7.993622	.8421053	1.1	1506			1	6	1
1331	6.239965	9.071685	.8431373	1.7	13263			3	6	1
1337	2.335669	4.443924	.92	.4	2596			2	10	1
1338	2.439899	9.122627	.8	1.1	187			1	3	1
1339	1.704916	9.839396	.8269231	.4	1438			1	5	1
1340	1.694673	9.863028	.8852459	1.2	1701			1	8	1
1344	1.837741	7.343082	.9	.9	1498			2	9	1
1349	1.419402	7.694957	.9	1.4	1091			2	9	1
1351	1.409443	7.679581	.9056604	1.6	2270			2	9	1
1354	2.326603	4.476842	.92	1	1500			2	10	1
1360	0	1.773168	.8947368	.8	3032			2	9	1
1364	4.44314	11.77057	.8431373	1.7	7969			3	6	1
1366	1.73829	9.378914	.8571429	.5	1277			1	7	1
1367	1.692632	9.79228	.9206349	1.3	522			1	10	1
1368	2.367381	3.190098	.8412699	.8	1261			1	6	1
1370	2.352939	9.123955	.8596491	1.1	4084			2	7	1
1373	.113603	7.390275	.9166667	1.2	4600			3	10	1
1375	1.779463	12.49517	.9672131	3.8	3684			3	10	1
1376	4.061468	24.00883	.9038461	2.8	5247			6	9	1
1378	1.817833	7.400474	.8135593	.1	774			1	4	1
1379	1.837741	7.343082	.8787879	2.2	813			1	8	1
1420	6.015162	19.34398	.8245614	6.8	40337	57	.8245614	6	4	1
1430	.4814342	5.431958	.8653846	1.4	6089			3	7	1
1431	2.815376	4.253892	.8241758	.7	3074			2	4	1
1432	.4121686	17.1254	.8727273	6.5	7089			5	8	1
1436	3.206167	8.128044	.86	1.5	3336			4	7	1
1440	8.494946	11.38473	.88	3.8	20347	27	.8888889	5	8	1
1450	.5966109	1.989307	.8703704	.8	10646			3	7	1
1451	2.674664	5.461274	.9019608	.9	4747			3	9	1
1452	3.774129	9.718994	.8727273	1	4382			2	8	1
1453	6.383518	9.908076	.8252427	6.3	40883	46	.8260869	6	5	1
1460	1.596245	3.535891	.8461539	1	8924			4	6	1
1462	3.787335	5.473796	.84375	1.5	10086			4	6	1
1463	2.071568	2.650244	.8372093	.9	11497			4	5	1
1464	3.933223	7.847458	.8795181	8.7	7211			4	8	1
1468	3.206167	8.128044	.877193	1.1	4021			3	8	1
1469	1.672162	5.108982	.8983051	.9	6801			3	9	1
1473	3.043704	4.48319	.8494624	1.2	7277			3	6	1
1474	1.294946	5.909328	.8313253	1.2	2125			3	5	1
1475	5.02624	10.23582	.8970588	2	10270			3	9	1
1501	2.063975	5.775057	.8305085	1.6	16075			5	5	1
1504	2.810325	3.768687	.7868853	1.3	9026			5	3	1
1505	2.157509	1.092375	.9818182	1.1	4355			3	10	1
1506	3.762775	2.105319	.88	.7	3390			3	8	1
1507	2.335547	3.427996	.8666667	1	12981			3	7	1
1510	4.19409	8.541416	.8714285	4.1	13606			7	8	1
1515	1.561279	7.082714	.9230769	.7	2183			3	10	1
1516	1.424538	2.141748	.8823529	.8	8500			3	8	1
1518	1.628509	9.590899	.8148148	1.1	2974			3	4	1
1519	.9922049	5.347227	.8727273	1.4	6595			4	8	1
1520	.9756711	2.684247	.9220779	1.6	13997			5	10	1
1521	2.09745	5.984596	.8135593	.9	2481			3	4	1
1522	.8373467	5.248448	.983871	.8	3310			3	10	1
1523	5.5894	9.124156	.8695652	7.4	7582			3	7	1
1524	4.491337	4.361946	.8448276	1.9	6696			4	6	1
1527	3.416963	3.390929	.9	1.8	13246			5	9	1
1529	5.333842	3.214596	.8117647	.9	3190			4	4	1
1531	2.344349	7.909019	.9836066	.7	999			1	10	1
1532	.9475301	4.365056	.9672131	1.5	14155			5	10	1
1534	2.231889	2.399477	.8703704	1.1	5631			4	7	1
1535	2.171201	5.644622	.9710145	.9	4680			3	10	1
1536	1.289188	8.040175	.9041096	3.2	6888			5	9	1
1537	3.698317	8.316856	.8235294	.9	2248			3	4	1
1540	3.098474	3.5141	.8307692	1.7	11291			4	5	1
1541	.3872305	1.251703	.9433962	.7	3413			2	10	1
1542	3.766284	3.725751	.8	1.5	2202			4	3	1
1543	.7131575	4.899804	.9824561	1.6	7973			3	10	1
1545	2.300488	3.649101	.8983051	2.1	35299	31	.9677419	6	9	1
1550	9.981064	12.65704	.8363636	3.6	16719	25	.84	5	5	1
1560	.9092199	6.275854	.8727273	2	4527			5	8	1
1562	7.298289	6.357827	.9074074	1	11688			4	9	1
1564	.7540884	3.009346	.8695652	1	7808			3	7	1
1566	1.563958	8.963466	.8448276	.9	6294			3	6	1
1568	.497294	5.149426	.8793104	1	7480			4	8	1
1569	2.893324	6.251738	.8846154	1.4	13569			4	8	1
1570	7.378356	12.16872	.86	3.7	16767			6	7	1
1571	2.426035	7.607267	.8627451	1.7	11390			4	7	1
1581	2.080356	2.902125	.9444444	1.9	18272			5	10	1
1583	3.471122	1.571624	.98	4.6	7591			4	10	1
1585	3.340506	8.423025	.9259259	1.3	4554			3	10	1
1588	4.252061	7.240251	.8431373	1.3	9733			5	6	1
1590	2.043391	1.442486	.875	.8	8875			3	8	1
1602	4.183749	7.760516	.8695652	9.7	22819	34	.9117647	8	7	1
1603	8.482864	17.57795	.8636364	13.3	19916			8	7	1
1604	6.744967	15.88629	.8363636	13.3	34677	28	.8214286	9	5	1
1605	7.639158	23.22439	.8571429	19.7	26221	29	.8275862	9	7	1
1606	3.411133	11.97697	.8867925	9.6	19077			8	8	1
1607	5.709328	16.80061	.8490566	19.8	8351			7	6	1
1608	14.35965	34.61884	.8064516	18.9	3888			10	3	1
1609	9.870707	21.66044	.875	10.1	22421			9	8	1
1610	15.95393	33.04314	.8148148	14.7	23945			10	4	1
1612	1.607448	4.33991	.9444444	2.8	4845			3	10	1
1701	1.600335	4.153263	.9381443	4.5	31217	47	.9148936	6	10	1
1702	7.503041	13.14932	.96	8.9	37206	49	.9591837	8	10	1
1719	1.755466	6.356968	.9	.8	4996			4	9	1
1720	1.26166	3.748644	.8867925	1.5	21361			5	8	1
1721	1.588934	3.084197	.9411765	2.8	16593			6	10	1
1730	1.05507	4.514524	.9350649	3	13221			5	10	1
1740	.1788493	2.363581	.8490566	.9	4897			3	6	1
1741	0	6.02182	.9268293	.6	4852			3	10	1
1742	1.757803	4.340146	.9310345	4.2	17726			5	10	1
1746	1.326136	1.783205	.9272727	1.1	13547			5	10	1
1747	11.50393	5.877157	.94	1.1	5911			5	10	1
1748	.8530949	1.354105	.9433962	1	14925			4	10	1
1749	6.154738	7.132423	.9113924	2.1	19063			6	10	1
1752	3.269487	7.976548	.9636363	3.9	38499	55	.9636363	6	10	1
1754	1.195358	3.554604	.8727273	2.1	10106			6	8	1
1756	.9119906	2.219068	.94	.5	5839			3	10	1
1757	5.893205	7.72987	.94	3	28061	29	.9310345	6	10	1
1760	1.828202	3.504489	.86	2.6	32786	40	.825	7	7	1
1770	.0077563	2.957245	.8857143	.9	4119			3	8	1
1772	1.954201	1.097607	.9508197	1.2	9370			4	10	1
1773	.012151	2.116323	.8679245	2.4	5112			4	7	1
1775	.33262	2.995514	.8333333	1.2	6590			4	5	1
1776	.8810773	2.173209	.8901099	1.1	17659			5	9	1
1778	.924374	1.881039	.8518519	1.2	13109			5	6	1
1801	2.747165	5.852054	.9	4.9	38903	70	.9	7	9	1
1803	1.568658	2.775925	.9375	3.7	24487	42	1	6	10	1
1810	1.422997	3.633797	.9066667	1.6	33201	39	.8974359	5	9	1
1821	2.782731	3.53972	.9636363	2	30310	55	.9636363	6	10	1
1824	2.100861	2.433202	.8648649	1.3	24911	43	.8837209	6	7	1
1826	3.874292	3.577384	.8	3	29422	50	.8	6	3	1
1830	4.092491	9.621478	.8690476	4.3	25137	42	.8809524	6	7	1
1832	5.367783	13.3867	.8730159	5.3	22060	37	.8918919	6	8	1
1833	.2600711	1.573858	.9384615	.7	8183			4	10	1
1834	.0024537	4.024943	.9014084	.9	6459			5	9	1
1835	1.795775	5.88039	.8730159	3.4	13682			6	8	1
1840	28.52057	33.67417	.8783784	13.1	4733			10	8	1
1841	27.38568	27.69017	.8934426	10.8	47225	33	.8484849	10	9	1
1843	15.37918	22.3907	.8783784	8.6	24425	36	.9166667	9	8	1
1844	6.170399	7.168633	.9166667	3.9	47249	84	.9166667	7	10	1
1845	1.453483	3.762305	.8955224	2.1	28352	31	.8709677	5	9	1
1850	9.930822	19.37406	.8472222	10.9	15237			10	6	1
1851	16.3254	16.19728	.8414634	7.4	30190	31	.8387097	10	6	1
1852	10.47778	16.58585	.8888889	7.7	33508	41	.8536586	9	9	1
1854	11.40664	18.3297	.8431373	7.1	27606	51	.8431373	9	6	1
1860	5.376358	3.807215	.8235294	1.1	6338			5	4	1
1862	3.054672	2.425374	.9589041	3.8	10227			5	10	1
1863	3.380706	7.923178	.8461539	1.8	8891			6	6	1
1864	2.545552	4.487123	.86	.8	14892			5	7	1
1867	1.139155	1.75319	.9090909	.9	23956	35	.8571429	7	9	1
1876	2.745786	2.869812	.9038461	1.4	28667	52	.9038461	6	9	1
1879	1.438501	4.104636	.84	1.4	11305			4	5	1
1880	1.01442	2.428303	.915493	1.3	24733	42	.952381	8	10	1
1886	.8147703	1.132278	.8571429	.7	21951			5	7	1
1887	1.176357	2.196822	.9090909	1.2	22325	35	.8	6	9	1
1890	1.227007	2.550229	.921875	1.4	21382	32	.90625	8	10	1
1901	19.8279	33.37222	.8873239	25.2	1689			9	9	1
1902	15.6983	21.75507	.8709677	18.2	45139	62	.8709677	10	8	1
1904	6.354942	8.610056	.8705882	7.7	18203	47	.8723404	8	8	1
1905	14.62318	21.20606	.880734	14.7	25251	38	.8684211	9	8	1
1906	2.24523	5.253479	.8787879	2.7	26660	66	.8787879	7	8	1
1907	2.038141	5.169433	.8734177	1.7	14027			9	8	1
1908	1.775625	3.118624	.8846154	.6	3410			8	8	1
1913	2.647611	3.732827	.8490566	1.2	16283			6	6	1
1915	2.745654	9.421598	.8591549	2.4	39502	71	.8591549	7	7	1
1921	.0034284	2.099517	.875	.7	7961			3	8	1
1922	1.473981	3.72254	.9552239	.4	3108			3	10	1
1923	3.180396	5.68431	.88	1.5	26342	49	.877551	6	8	1
1929	1.629502	.5515237	.8383839	.6	3504			3	5	1
1930	3.497928	7.841962	.8461539	1.3	28789	52	.8461539	5	6	1
1938	1.792191	4.619148	.8474576	.9	13175	25	.88	4	6	1
1940	1.112501	4.122664	.9423077	.8	12108			5	10	1
1944	0	3.470461	.8243243	.4	5136			4	4	1
1945	.3434639	4.773375	.862069	1	19808	33	.8787879	8	7	1
1949	2.354874	3.772581	.8833333	2.8	8987			4	8	1
1950	1.414894	5.761228	.8857143	.8	17416	27	.962963	6	8	1
1951	1.592305	3.977811	.9411765	.6	3558			3	10	1
1952	1.326106	6.44732	.9054054	.9	8283			4	9	1
1960	4.818818	6.081349	.8659794	3	50944	97	.8659794	8	7	1
1966	.7747173	3.727868	.8688524	1.1	6952			5	7	1
1969	.3225689	8.213431	.9019608	.5	5856			3	9	1
1970	4.842721	10.52414	.8518519	6.5	41109	54	.8518519	9	6	1
1982	.8281114	4.99417	.8444445	.9	7764			4	6	1
1983	.278686	2.371785	.8846154	.8	6089			4	8	1
1984	.6160164	3.386185	.8433735	.8	4875			4	6	1
1985	.9297111	3.296124	.880597	.4	4235			3	8	1
2019	3.70563	4.890649	.8333333	2	16332	29	.9310345	5	5	1
2021	.9721496	4.33391	.9186047	7	21561	33	.8787879	5	10	1
2025	.2905343	1.2156	.880597	.4	7542			5	8	1
2026	2.178604	4.126221	.8928571	6	24711	38	.8947368	7	9	1
2030	.017329	1.965347	.9230769	.8	5589			4	10	1
2032	1.133209	6.547507	.8947368	2.1	4226			6	9	1
2035	1.523272	1.742787	.9333333	2.3	16865	31	.9032258	5	10	1
2038	1.16906	4.37049	.8070176	1.9	31635	37	.7567568	5	4	1
2043	.7004215	3.193126	.8813559	.8	22157			5	8	1
2045	1.434638	9.846266	.875	1.5	10293			8	8	1
2048	2.260766	5.425622	.9322034	3.2	23184	28	.9642857	5	10	1
2050	.7543859	4.02717	.8939394	.8	25429	40	.95	5	9	1
2052	.6132668	1.590977	.8571429	1	12024			5	7	1
2053	1.321543	2.761243	.8405797	1.4	12752			5	6	1
2054	2.342508	2.356014	.95	1.2	7891			4	10	1
2056	2.547998	3.803091	.7962963	6.1	10981			5	3	1
2061	.6398963	1.718762	.8333333	.9	10506			4	5	1
2062	3.102085	6.051217	.9019608	5.8	28602	51	.9019608	7	9	1
2066	.4688273	3.010489	.9090909	1.1	17656	41	.9268293	5	9	1
2067	1.512715	4.440691	.9382716	4.9	17486			5	10	1
2071	1.879837	5.848465	.8484849	15.3	1707			6	6	1
2072	6.113289	7.824988	.9433962	12.5	26999	53	.9433962	6	10	1
2081	2.07625	3.991125	.8571429	2.1	18472	34	.7941176	5	7	1
2090	1.200291	3.898609	.8823529	1.2	14636			6	8	1
2093	1.816895	3.446346	.84	.8	10955			4	5	1
2108	2.552625	8.037427	.8888889	3	3825			10	9	1
2110	10.25396	22.89725	.8867925	3.1	1733			10	8	1
2111	28.87633	35.02702	.9295775	4.1	7383			10	10	1
2113	2.598318	17.02267	.8867925	1	6915			10	8	1
2114	1.239903	14.72444	.8867925	7.4	11999			10	8	1
2115	4.657733	37.60966	.9666666	9.5	28441	28	.9285714	10	10	1
2116	5.625093	15.18541	.9242424	7.3	20628			10	10	1
2118	11.71245	31.40181	.9220779	22.9	26498	34	.9705882	10	10	1
2119	12.57788	32.686	.9538462	63.9	25346	47	.9361702	10	10	1
2120	13.44467	45.77365	.9655172	26.2	15181			10	10	1
2121	12.75854	32.61279	.9213483	74.8	25978	42	.9047619	10	10	1
2122	12.67394	20.91328	.8928571	32.4	23479	26	1	10	9	1
2124	9.580737	22.16297	.8604651	62.7	47783	86	.8604651	10	7	1
2125	14.70329	26.14439	.8837209	34.9	33295	44	.8636364	10	8	1
2126	7.92409	19.73781	.9166667	87	25562	60	.9166667	10	10	1
2127	6.307925	19.83924	.9375	7.2	31799	37	.8918919	10	10	1
2128	26.03227	15.01649	.8571429	5.8	40508	39	.8717949	10	7	1
2129	5.865181	16.74317	.8823529	6.8	16439			10	8	1
2130	5.864367	18.6775	.8522727	16.3	35401	46	.8043478	10	6	1
2131	6.772482	12.17926	.8902439	26.2	29826	41	.8292683	10	9	1
2132	2.539461	4.987033	.8902439	6.3	25861	41	.9512195	9	9	1
2134	7.730994	32.50561	.9101124	6.2	21503			10	10	1
2135	5.097234	17.98815	.9245283	5.9	42780	53	.9245283	10	10	1
2136	5.310217	11.97416	.9056604	49.2	28488	46	.8913044	9	9	1
2138	1.044353	14.30096	.8831169	7.7	36314			10	8	1
2139	4.256505	15.80127	.8653846	16.4	36349	36	.8611111	10	7	1
2140	2.978016	13.71465	.9090909	20.3	17607			10	9	1
2141	6.646015	16.35226	.8947368	12.2	11910			10	9	1
2142	5.348065	14.57946	.8552632	7	3141			10	7	1
2143	5.992163	11.49847	.9230769	6.2	24514	40	.9	10	10	1
2144	2.496044	14.99644	.9054054	5.8	23891	29	.9655172	10	9	1
2145	9.263458	17.64579	.9230769	12	25439	38	.9473684	10	10	1
2148	8.518805	12.77259	.9120879	16.1	59503	91	.9120879	10	10	1
2149	10.80292	11.88511	.9	15.6	41550	70	.9	10	9	1
2150	26.08493	24.21829	.8484849	10.1	35124	66	.8484849	10	6	1
2151	12.76886	14.68077	.9204546	6	51808	88	.9204546	10	10	1
2152	2.75151	10.23713	.8970588	2.8	17497	29	.9310345	10	9	1
2155	4.906458	8.575383	.9019608	9.7	57964	102	.9019608	9	9	1
2169	6.222862	10.94471	.8611111	7.1	55055	72	.8611111	9	7	1
2170	7.232486	7.62164	.8571429	2.8	19505			10	7	1
2171	6.658436	8.660553	.8571429	3.2	17711	33	.9090909	9	7	1
2176	1.579092	4.730889	.9090909	2.9	26983	41	.902439	9	9	1
2180	3.091215	6.506953	.915493	2.2	21437	29	.862069	8	10	1
2184	2.618755	5.25934	.8831169	3.4	35744	77	.8831169	7	8	1
2186	1.597713	3.83288	.9081632	15.9	27003	38	.8947368	6	9	1
2188	2.133283	7.961034	.8545455	4.9	14608	33	.7878788	8	6	1
2189	1.093639	10.07809	.8421053	5.5	14559			8	6	1
2190	1.852529	4.098248	.8461539	2.4	16119	32	.90625	7	6	1
2191	1.890466	4.682691	.8630137	1.5	8457			8	7	1
2210	3.420856	9.622288	.9215686	2.2	2090			7	10	1
2215	2.756847	32.63537	.9666666	5	26125			10	10	1
2301	9.53801	16.69273	.8072289	38.8	61025	83	.8072289	9	4	1
2302	5.192501	10.74919	.8909091	32.1	32741	55	.8909091	8	9	1
2322	3.104961	3.131756	.9506173	10.9	4356			5	10	1
2324	3.510228	5.983768	.8939394	5.7	26563	49	.8979592	5	9	1
2330	3.013705	5.77509	.9197531	1.8	11509	28	.8214286	3	10	1
2332	.4595147	2.961896	.86	.6	15059			4	7	1
2333	1.042843	6.248616	.8783784	2.2	13794	25	.84	5	8	1
2338	1.133449	5.635271	.90625	1	7518			4	9	1
2339	.6966895	3.41494	.8333333	1	13879			5	5	1
2341	1.085551	4.655895	.9166667	1.6	10218			4	10	1
2343	3.443112	3.780518	.8734177	10.4	10745			6	8	1
2346	3.612082	7.160469	.890411	2.3	23106	73	.890411	3	9	1
2347	1.494591	2.418281	.8839286	1	10612			4	8	1
2351	.6039453	4.494308	.8484849	2.8	16029	32	.90625	6	6	1
2356	.820913	3.158616	.8547009	3.4	12564			5	6	1
2359	1.65746	3.40486	.9074074	1	17828			5	9	1
2360	2.052801	5.618433	.9406779	2.6	56271	118	.9406779	4	10	1
2364	3.092299	6.357809	.84	1.5	12629	28	.9285714	4	5	1
2367	5.047969	2.772139	.9074074	1.1	2820			3	9	1
2368	5.840657	7.097205	.8235294	40.8	32158	51	.8235294	8	4	1
2370	2.109819	5.646029	.8484849	3.4	17489	34	.7941176	6	6	1
2375	2.313666	3.9321	.9411765	4.8	9188			4	10	1
2379	1.806474	5.784118	.8732395	2.2	6916			4	8	1
2382	1.666321	6.441233	.9056604	2	14489			6	9	1
2420	1.058716	2.418805	.8461539	1.7	14052			7	6	1
2421	1.51805	3.894564	.7962963	2.4	17342			6	3	1
2445	1.569638	9.986446	.9056604	4.7	20679			10	9	1
2446	2.132321	17.49191	.9056604	3.4	29311			10	9	1
2451	3.979476	8.896537	.8358209	7.3	17426			8	5	1
2452	8.123382	15.00173	.8382353	6.9	14238			8	5	1
2453	6.956961	12.57293	.8269231	6.4	28968	33	.8181818	10	5	1
2458	3.479091	9.499979	.8709677	3	12131			9	8	1
2459	.598442	4.32646	.8461539	2.8	19095	25	.88	8	6	1
2460	1.391341	4.16387	.84	3.6	8742			9	5	1
2461	1.30162	5.014966	.8769231	2.7	7059			9	8	1
2462	2.113202	.9799639	.84	4.6	1554			7	5	1
2464	.8664066	14.2568	.88	5	2953			9	8	1
2465	2.49265	7.56737	.7868853	3.1	11710			9	3	1
2466	3.421747	3.748092	.8035714	3.5	8096			8	3	1
2467	1.863584	5.230287	.9042553	5	22491			9	9	1
2468	.8301877	4.747211	.8507463	2	5273			8	6	1
2472	3.790829	5.794218	.9019608	3.8	32014	36	.9166667	10	9	1
2474	1.765749	4.983003	.9615384	3.4	26312	32	.9375	10	10	1
2476	2.457789	4.581975	.9350649	2.8	16532			10	10	1
2478	1.288206	4.732646	.9076923	2.4	24664	28	.8928571	9	9	1
2481	1.403772	3.664304	.9206349	2.7	16244			7	10	1
2482	1.44407	4.900987	.8571429	1.5	10306			7	7	1
2492	.8770083	3.053474	.8846154	1.3	19931			6	8	1
2493	1.426677	4.088971	.862069	2.3	11261			4	7	1
2494	1.593299	5.370177	.8846154	1.6	8955			8	8	1
2532	1.774604	7.918522	.92	2.4	12690	28	.9285714	5	10	1
2535	.4457093	8.881492	.859375	3.8	1177			1	7	1
2536	2.226887	6.640748	.8676471	3.7	19583	45	.8666667	5	7	1
2537	.3458467	2.382945	.8928571	.5	6293			4	9	1
2538	2.423684	9.663174	.8888889	5.1	3603			5	9	1
2539	1.441206	11.73967	.8571429	3.3	4067			2	7	1
2540	3.849279	7.325058	.8846154	2.3	8221			5	8	1
2543	0	2.966589	.8846154	3	635			2	8	1
2554	2.267694	6.119086	.9014084	7.8	9852			3	9	1
2556	1.566157	8.780736	.8947368	1.2	3115			5	9	1
2559	1.474279	5.155879	.9259259	2.3	3376			4	10	1
2562	1.089743	9.769417	.9107143	1	2977			5	10	1
2563	.906151	2.12921	.8867925	.6	10359			5	8	1
2568	2.870476	5.194107	.85	5.7	4000			4	6	1
2571	4.379398	10.45493	.877193	5.5	10481	25	.8	4	8	1
2576	4.646753	7.004144	.8392857	4.7	3754			4	5	1
2601	2.94142	16.96665	.96875	9.4	14089	35	.9428571	6	10	1
2630	.0081049	3.451134	.9594595	1.1	1850			4	10	1
2631	1.360446	9.764371	.9423077	1.2	9679			4	10	1
2632	1.83382	1.876034	.969697	2.3	10742	26	1	6	10	1
2633	.9908319	7.497074	.9310345	2.3	3884			4	10	1
2635	1.587301	4.458862	.9814815	1.4	3296			4	10	1
2638	.4273799	4.036021	.952381	1.3	3207			4	10	1
2639	1.710255	18.27902	.9272727	6	2875			5	10	1
2642	.457135	5.317422	.88	1	4937			4	8	1
2644	2.601267	2.417147	.9545454	1	3955			5	10	1
2645	1.229449	6.29826	.9166667	2.4	9663	27	.9259259	4	10	1
2646	.629753	8.417532	.92	1.5	1676			4	10	1
2648	1.721698	4.65242	.9649123	2.3	7301			5	10	1
2649	.7715797	7.585758	.9814815	3.8	14006	39	1	4	10	1
2650	1.12806	7.952434	.9259259	.5	848			4	10	1
2652	1.77717	8.410698	.86	3.7	1175			2	7	1
2653	1.058003	5.898366	.8653846	1.3	5911			4	7	1
2655	1.191272	3.611808	.962963	2	3518			4	10	1
2657	1.57972	8.788994	.8474576	4.6	2942			3	6	1
2659	.5531912	6.130135	.92	.6	1108			4	10	1
2660	.9661255	13.23003	.9577465	2.9	6261			5	10	1
2664	1.892862	10.03704	.9402985	3.1	9371	37	.9459459	6	10	1
2667	.3472327	4.244362	.8627451	1.1	2580			2	7	1
2668	.1516773	3.250362	.9433962	1.5	3278			3	10	1
2670	2.245613	16.0847	.9215686	2	1307			4	10	1
2671	1.002913	10.83068	.9393939	4.2	1023			4	10	1
2673	2.326505	9.334321	.9384615	4	8402	28	.9285714	5	10	1
2675	.4646367	2.728581	.9393939	1	6577			5	10	1
2702	4.654167	5.402519	.9178082	.9	4125			3	10	1
2703	5.742383	7.205591	.8690476	3.9	43593	84	.8690476	6	7	1
2713	.4311893	8.900787	.8656716	0	52			1	7	1
2715	2.013738	3.496936	.9178082	1.1	3123			3	10	1
2717	6.26963	4.255319	.8548387	1.6	4745			3	6	1
2718	4.294415	2.230871	.9358974	4.5	6655			4	10	1
2719	6.988276	10.15108	.90625	1.5	15873	37	.9189189	5	9	1
2720	14.33895	15.44159	.9594595	4.8	30287	74	.9594595	7	10	1
2721	23.04099	22.22835	.8933333	6.4	26290	75	.8933333	9	9	1
2723	22.45609	25.73476	.907563	5.2	14767	40	.925	10	9	1
2724	26.59062	19.41982	.9166667	4.9	16908	45	.9555556	10	10	1
2725	10.94733	3.298733	.9325843	.5	2631			5	10	1
2726	7.853671	3.212429	.9038461	.8	15534	37	.9459459	7	9	1
2738	1.520728	2.200933	.88	2.8	4907			4	8	1
2739	3.251835	5.033139	.9298246	1.3	6045			4	10	1
2740	20.3299	25.6253	.8541667	13	43087	96	.8541667	9	6	1
2743	10.12377	4.61426	.88	.9	10307	25	.88	4	8	1
2744	32.54853	24.14639	.8741259	7.3	11900			10	8	1
2745	16.7168	9.774147	.88	4.1	24576	50	.88	7	8	1
2746	29.6321	31.60423	.856	10.5	15342	28	.8571429	9	7	1
2747	10.97159	4.622068	.8888889	4.3	22927	48	.9583333	4	9	1
2748	10.04685	4.940124	.8714285	1.5	11442			4	8	1
2760	2.030636	4.199057	.9	2.1	26739	46	.9347826	6	9	1
2762	1.978194	4.205963	.9117647	1.4	8264			5	10	1
2763	1.69196	3.106986	.9038461	1	1973			7	9	1
2764	1.9205	3.52754	.9086022	1.5	3988			4	9	1
2766	1.908455	4.376411	.9056604	2.5	19031	25	.84	4	9	1
2767	2.693705	2.290439	.9184783	3.4	13566	40	.95	4	10	1
2769	3.276637	4.641361	.9285714	.8	11608			3	10	1
2770	2.844868	3.643926	.8888889	1.4	5093			3	9	1
2771	4.729681	4.259432	.9230769	1.6	13708	26	.9615384	5	10	1
2777	6.898191	4.506167	.9240506	1	15840	27	.962963	5	10	1
2779	5.642586	6.204331	.9057592	1.2	6411			4	9	1
2780	9.668445	13.63394	.9090909	7.2	49036	143	.9090909	6	9	1
2790	8.275494	4.474971	.8939394	.7	15717	43	.9069768	3	9	1
2804	.7254257	2.20372	.8591549	1.8	2607			3	7	1
2806	2.034284	2.581096	.8939394	1	16310			6	9	1
2807	0	11.15974	.8474576	1	1051			2	6	1
2808	1.629492	6.49198	.8571429	2	2401			3	7	1
2809	11.07594	8.303163	.9340659	1.3	22938			7	10	1
2812	3.959887	3.51453	.8269231	1.4	1497			3	5	1
2813	4.965033	4.220351	.86	1	7831			3	7	1
2814	3.172265	4.853913	.8039216	.7	7496			3	3	1
2816	3.343817	6.799574	.8170732	1.3	32611	46	.8260869	5	4	1
2817	.7555313	6.913288	.82	1.1	6135			2	4	1
2818	.5670357	4.558406	.8414634	1.1	18082			5	6	1
2822	1.849907	2.671368	.8133333	1.9	6111			2	4	1
2825	3.13951	2.231627	.8518519	1.1	5377			2	6	1
2827	4.168935	5.981742	.8115942	1	2172			2	4	1
2828	1.456295	3.525388	.9166667	1	7704			6	10	1
2830	8.409431	9.783151	.8461539	.6	5976			3	6	1
2831	2.966954	5.461699	.8070176	.6	3515			4	4	1
2832	.9007862	2.459768	.8181818	1.1	4608			3	4	1
2833	.7254257	2.20372	.8857143	.3	784			2	8	1
2835	.32384	9.356885	.8928571	1.2	5405			4	9	1
2837	1.77966	2.936146	.9322034	.7	3492			3	10	1
2838	4.249805	5.972694	.8148148	4.3	3400			7	4	1
2840	2.837813	10.10629	.9245283	9.7	23335	34	.9705882	8	10	1
2842	2.815971	7.529012	.9245283	6	16095			5	10	1
2852	3.12467	6.285401	.8292683	2	22551	27	.9259259	5	5	1
2857	3.437511	5.067489	.85	.6	8412			3	6	1
2858	5.678638	9.384529	.8518519	.9	570			5	6	1
2859	8.824181	9.450166	.8727273	1.2	6738			3	8	1
2860	15.9543	23.30948	.7924528	22.8	45199	44	.8181818	10	3	1
2861	7.981654	7.838178	.8153846	7.6	26178			9	4	1
2863	37.33694	25.45482	.7924528	13.1	19385			10	3	1
2864	5.97466	5.216342	.8545455	2.1	33396	40	.875	5	6	1
2865	5.479257	5.263577	.8412699	2.2	16951			5	6	1
2871	2.87349	4.513682	.8823529	2	17171	28	.8928571	5	8	1
2874	.9160479	3.856027	.8358209	1.2	5860			4	5	1
2875	2.719931	4.910652	.82	2.3	307			3	4	1
2878	5.484246	6.296436	.8823529	1.4	15780			4	8	1
2879	1.934654	8.11675	.8076923	2.2	20371			4	4	1
2881	3.012764	9.273546	.8039216	6.4	7841			7	3	1
2882	.7817507	17.64255	.8039216	1.5	14184	27	.9259259	5	3	1
2885	8.076174	8.929081	.9315069	1.8	10627			6	10	1
2886	2.407894	6.62381	.8550724	2.2	29269	35	.8285714	6	7	1
2888	2.308397	6.261744	.9090909	3.1	19912	28	.9285714	8	9	1
2889	2.312548	10.15047	.9032258	2.5	28217	34	.8823529	8	9	1
2891	4.575893	7.378399	.8431373	1.7	21198	29	.8275862	5	6	1
2892	2.862935	7.744447	.8225806	1.2	4988			3	4	1
2893	5.56441	11.77433	.8382353	3.3	29630	33	.8484849	8	5	1
2895	14.34549	22.13958	.7868853	8.7	41186	38	.7368421	9	3	1
2896	6.504107	4.703415	.7647059	1	11537			4	2	1
2903	14.27654	35.05087	.7972973	13.5	10780			9	3	1
2904	8.942955	14.37608	.8358209	14	29359	42	.8333333	9	5	1
2905	12.73363	22.67528	.8730159	22.2	25223			9	8	1
2906	2.90071	14.42647	.8333333	7.9	28387			10	5	1
2907	26.7157	29.74597	.8275862	28.5	27445	25	.84	10	5	1
2908	15.22393	26.65314	.84	19.8	37467	25	.84	10	5	1
2909	26.51448	27.63748	.84	17.2	43540	25	.84	10	5	1
2910	6.203157	10.88684	.8135593	7.4	21000			9	4	1
2911	4.617332	12.42993	.8625	5.8	15574			9	7	1
2914	18.35837	10.33324	.8518519	11.6	21963	42	.8809524	8	6	1
2915	4.404328	8.91685	.890411	5.4	16897			7	9	1
2916	6.39768	7.45027	.8953488	6.1	8139			8	9	1
2917	3.059525	4.445718	.9285714	1.8	13762			4	10	1
2919	5.551444	9.082223	.94	2.7	28790	37	.9189189	5	10	1
2920	6.274717	7.851289	.8135593	7.3	37547	42	.7857143	8	4	1
2921	3.813304	2.898147	.8	1.5	12361			5	3	1
3031	1.962175	2.805317	.8817204	.8	11247			3	8	1
3032	2.46264	2.177553	.8426966	.8	4953			3	6	1
3033	1.547388	3.060804	.852459	.9	4987			3	6	1
3034	.5010108	3.992324	.859375	.7	3970			2	7	1
3036	.3100065	2.111398	.8513514	.6	4782			3	6	1
3037	1.673156	2.7317	.875	.5	4219			2	8	1
3038	2.09274	7.749625	.8709677	1.5	33269	62	.8709677	5	8	1
3042	2.392599	5.160133	.8961039	.6	6341			3	9	1
3044	3.79057	5.03406	.8076923	.5	4263			3	4	1
3045	3.512611	3.239728	.9354839	1.1	13560	29	1	4	10	1
3046	.5774274	6.115639	.9636363	.5	2758			2	10	1
3047	3.703703	7.044407	.9272727	.6	1767			2	10	1
3048	3.957572	9.29307	.8461539	.7	3426			2	6	1
3049	.3491195	.5819487	.8969072	.9	7688			3	9	1
3051	2.225192	3.426815	.9019608	1.8	24480	39	.9230769	5	9	1
3052	2.464769	4.911777	.9193549	1.1	8258			4	10	1
3053	1.481239	2.749572	.8673469	1	23957	36	.8611111	4	7	1
3054	1.826652	2.825718	.92	1.3	25477	50	.92	5	10	1
3055	3.161615	6.138278	.8679245	1.8	15086			4	7	1
3060	8.021632	14.24089	.877193	4.9	29357	57	.877193	8	8	1
3062	3.079436	2.377235	.86	2.4	26694	50	.86	7	7	1
3063	1.081447	3.919225	.862069	3.2	16216	34	.9705882	6	7	1
3064	4.302795	6.686681	.8390805	3.6	14227			8	5	1
3070	.2756895	2.186545	.98	.6	5254			2	10	1
3071	2.674477	4.664982	.92	.5	5109			2	10	1
3076	3.430801	2.504606	.8	.8	12897			4	3	1
3077	2.943032	6.275754	.8076923	1.1	10155			4	4	1
3079	3.454609	3.816442	.7538462	1.2	28776	65	.7538462	5	1	1
3082	3.518998	5.831956	.8627451	1.1	1615			1	7	1
3084	2.674477	4.664982	.8909091	.1	1366			1	9	1
3086	2.232135	5.605018	.8730159	.8	3728			2	8	1
3087	1.497692	.5831274	.7752809	.6	13592			4	2	1
3101	9.78916	24.64376	.9166667	7.2	3049			8	10	1
3102	7.307343	14.30336	.90625	4.6	31096	64	.90625	8	9	1
3103	8.048803	15.0564	.9333333	6.7	36476	60	.9333333	8	10	1
3104	3.757806	10.89623	.8545455	4.4	32798	55	.8545455	8	6	1
3106	2.869914	3.068015	.8674699	1.6	13374	28	.8928571	4	7	1
3109	4.297572	4.146766	.9315069	2.7	10314			6	10	1
3110	1.4878	3.419616	.8842105	1.1	21203	31	.8387097	4	8	1
3216	1.837794	4.35606	.8148148	.9	2159			1	4	1
3217	2.091928	12.00236	.76	1	2076			3	2	1
3218	2.037744	3.467232	.9259259	.6	960			2	10	1
3220	5.031016	6.878339	.8170732	.7	7430			3	4	1
3221	1.54124	6.009482	.9074074	.5	2091			1	9	1
3222	2.597805	11.14656	.8260869	.5	5353			2	5	1
3223	4.246121	11.4428	.7843137	.6	3427			1	2	1
3224	2.103033	3.19756	.9607843	.6	2318			1	10	1
3225	2.029031	3.453747	.9642857	.7	3660			2	10	1
3226	2.282008	9.852213	.7777778	.4	1117			2	2	1
3227	1.031816	13.57617	.8333333	.5	925			1	5	1
3229	.3084234	.5660505	.8901099	.4	5589			2	9	1
3230	2.558723	9.533836	.86	.1	1231			1	7	1
3234	4.638178	5.663817	.8833333	.7	4572			2	8	1
3235	3.030526	15.94149	.8307692	1	8562			3	5	1
3237	4.457451	7.095707	.9180328	.4	2254			1	10	1
3240	3.600885	9.155298	.8627451	.5	1340			1	7	1
3241	2.755905	3.573555	.78125	.5	876			1	2	1
3242	2.972885	2.507746	.9607843	1.6	4836			2	10	1
3243	2.562235	9.532492	.7636364	.8	1085			1	2	1
3244	2.150017	11.23241	.9411765	1.1	8092			2	10	1
3245	2.096244	12.00596	.8076923	.6	2027			2	4	1
3246	4.243087	11.59117	.84	1.4	15963	46	.8260869	5	5	1
3249	1.281702	7.814954	.8	.4	7113			3	3	1
3251	2.715127	8.416746	.9423077	.5	1662			1	10	1
3253	1.356298	7.459576	.8285714	.7	6219			3	5	1
3254	1.214952	4.64724	.86	.4	4049			2	7	1
3255	1.523511	5.995485	.9215686	.5	2090			1	10	1
3256	2.267954	9.928408	.7906977	.8	2169			1	3	1
3257	1.181547	12.59888	.9411765	1.6	4455			3	10	1
3258	1.860287	4.800592	.8823529	.3	2517			2	8	1
3259	1.030623	13.57552	.8545455	.8	368			1	6	1
3261	.8262086	1.092324	.8730159	.6	4246			2	8	1
3262	5.932201	9.649498	.94	.5	1231			1	10	1
3263	7.004538	15.30486	.8846154	1.1	4114			3	8	1
3264	2.95665	15.64999	.75	1.3	7468			3	1	1
3268	1.837794	4.35606	.9275362	.8	1272			1	10	1
3269	3.733586	1.307719	.7931035	.5	2966			1	3	1
3275	2.513563	7.778311	.8823529	1.2	11437			3	8	1
3276	3.172148	15.4575	.8113208	.9	8324			3	4	1
3278	2.408277	6.719483	.962963	.5	2952			1	10	1
3279	5.932201	9.649498	.9230769	.2	829			1	10	1
3280	2.89406	11.05879	.9137931	.4	1123			1	10	1
3281	1.457398	1.804368	.9655172	.4	8785			2	10	1
3284	2.276812	7.21447	.9508197	0	999			1	10	1
3287	2.55459	9.521179	.8939394	.4	1295			1	9	1
3290	0	3.313839	.9310345	.6	4731			2	10	1
3301	2.505621	12.37608	.8550724	3.1	33008	69	.8550724	4	7	1
3303	1.986568	7.33727	.9009009	1.4	15524	36	.9722222	3	9	1
3304	.4567339	2.306568	.8785047	.3	7519			3	8	1
3307	1.647747	5.190928	.8644068	.3	5334			2	7	1
3431	2.829473	14.64501	.9054054	1	25280	74	.9054054	4	9	1
3440	3.400377	7.967703	.9636363	.6	2692			2	10	1
3442	4.694973	6.937893	.9298246	.6	1491			2	10	1
3443	1.828483	2.007504	.8428571	.9	742			2	6	1
3444	1.84356	10.96465	.9166667	.6	1590			1	10	1
3445	1.833051	10.99079	.9125	.4	691			1	10	1
3446	4.416469	3.918662	.8989899	.7	6285			2	9	1
3447	2.980199	6.636737	.9	.5	2422			2	9	1
3448	2.245435	6.571317	.9135802	.2	811			1	10	1
3449	2.2462	5.27936	.9206349	.6	1654			1	10	1
3450	1.833051	10.99079	.9083334	.6	961			1	9	1
3451	3.577292	6.583457	.8518519	1.1	4077			3	6	1
3452	1.670946	6.471506	.9019608	.9	5457			2	9	1
3456	2.232464	6.579843	.8653846	0	742			1	7	1
3457	1.833051	10.99079	.9213483	.2	852			1	10	1
3458	1.076583	3.458839	.88	.9	6643			2	8	1
3461	3.820417	12.14999	.8909091	1.9	6014			3	9	1
3462	1.828483	2.007504	.8990825	.3	1562			2	9	1
3464	1.833051	10.99079	.9008265	1	1109			1	9	1
3465	4.006748	5.702217	.9019608	1	2156			2	9	1
3466	1.828483	2.007504	.84	.6	1332			2	5	1
3467	1.828483	2.007504	.875	.4	1842			1	8	1
3470	6.317841	20.80892	.8461539	1.2	5033			1	6	1
3561	5.010892	12.6136	.8461539	.9	5939			2	6	1
3570	7.576994	14.16322	.8076923	1.2	10051			2	4	1
3574	3.218419	7.423366	.8545455	.2	2526			1	6	1
3576	8.83765	13.68475	.7307692	.4	3238			1	1	1
3580	3.235888	7.440448	.9	.4	1369			1	9	1
3581	3.836382	7.829156	.8	.4	3230			1	3	1
3582	4.328803	14.00064	.8148148	.5	2577			1	4	1
3585	4.016982	9.083152	.8823529	.7	2519			1	8	1
3586	3.762568	8.594886	.8909091	.2	547			1	9	1
3590	4.317196	13.99205	.7735849	.9	1052			1	2	1
3592	7.952518	9.927872	.72	0	1145			1	1	1
3598	3.421497	11.5003	.8301887	.6	3285			1	5	1
3602	2.253579	6.688877	.8627451	.5	2654			1	7	1
3603	3.335249	5.446705	.8625	.6	5412			2	7	1
3605	2.895842	11.06518	.9215686	.3	1160			1	10	1
3608	2.061037	9.186699	.8796296	.6	2811			2	8	1
3609	2.061037	9.186699	.8103448	1.5	854			5	4	1
3740	3.967754	9.622381	.9259259	0	911			1	10	1
3741	1.190936	3.286521	.8653846	.5	4208			1	7	1
3743	6.026984	13.27857	.9090909	1.2	14103	34	.8823529	3	9	1
3745	2.058317	5.82296	.862069	.8	1424			1	7	1
3748	3.608613	6.849423	.9019608	.9	4762			2	9	1
3750	.6666665	4.779015	.8490566	.7	870			2	6	1
3752	2.895842	11.06518	.9014084	.6	810			1	9	1
3753	2.276812	7.21447	.9615384	.6	2971			2	10	1
3755	.6319379	13.57561	.8627451	4.5	10538			3	7	1
3766	2.848675	8.627943	.8545455	2	8958			3	6	1
3768	2.755905	3.573555	.9019608	.8	1716			1	9	1
3770	2.058317	5.82296	.8644068	.8	524			2	7	1
3773	5.864408	13.23593	.9259259	.7	7841			2	10	1
3774	3.542318	14.06588	.9622642	1	1966			2	10	1
3777	2.845528	5.867012	.94	1.1	1237			1	10	1
3779	2.845528	5.867012	.9298246	.1	790			1	10	1
3781	2.058317	5.82296	.82	.4	1840			1	4	1
3782	1.384656	6.383088	.9240506	.2	2945			2	10	1
3784	1.770668	9.845911	.8431373	2.3	4086			4	6	1
3785	3.665234	13.64438	.9137931	.6	2400			1	10	1
3801	1.518643	9.041961	.9354839	2.6	21532	35	.9142857	5	10	1
3809	2.503437	4.755459	.9803922	.3	3716			2	10	1
3810	2.503437	4.755459	.9310345	.2	1538			2	10	1
3811	.3012103	2.453605	.8676471	.7	6753			4	7	1
3812	2.622377	5.723202	.8596491	1.1	824			1	7	1
3813	3.479938	9.066805	.82	.5	3250			1	4	1
3814	2.504156	17.248	.9166667	.6	2329			2	10	1
3816	1.189128	8.182182	.8909091	.6	1368			1	9	1
3817	1.030623	13.57552	.86	0	574			1	7	1
3818	3.370257	8.714485	.8431373	.8	3807			1	6	1
3819	4.61761	1.933299	.8166667	1.1	4377			4	4	1
3820	3.132191	8.101507	.9016393	2.7	30039	61	.9016393	5	9	1
3823	4.003907	6.97824	.9054054	1.1	1719			3	9	1
3824	1.502535	25.96777	.9204546	1.3	14638			4	10	1
3825	2.408166	4.842239	.8846154	.8	8512			3	8	1
3826	3.432475	2.385195	.8148148	.3	2470			5	4	1
3827	.6442509	5.56717	.8815789	.5	3150			3	8	1
3830	2.306509	7.545826	.8636364	.7	1610			2	7	1
3833	1.627551	4.417668	.9285714	.9	20955	35	.8857143	4	10	1
3835	7.138991	19.38629	.9230769	1	6786			3	10	1
3836	2.188783	5.40477	.86	.3	1489			1	7	1
3837	4.457451	7.095707	.9607843	.5	1519			2	10	1
3838	2.622377	5.723202	.8518519	.2	1031			1	6	1
3839	1.929123	9.274387	.9041096	1.3	3735			4	9	1
3840	1.129211	4.791505	.9074074	1	3566			3	9	1
3841	1.163141	2.616686	.8	.8	6334			4	3	1
3842	.5179131	9.332652	.8653846	.9	15345	33	.8787879	5	7	1
3844	1.082772	5.388685	.8787879	.6	2238			3	8	1
3845	2.904449	14.42372	.84	.3	991			2	5	1
3846	2.622377	5.723202	.8518519	0	799			1	6	1
3848	2.109786	4.172276	.8658537	.7	6020			3	7	1
3849	2.53172	9.51826	.8431373	.7	1585			2	6	1
3851	8.463097	6.95652	.9230769	.9	4040			2	10	1
3852	8.463097	6.95652	.9285714	.9	558			2	10	1
3853	1.189128	8.182182	.9016393	0	602			2	9	1
3854	1.111111	4.654652	.9365079	.5	968			5	10	1
3855	2.81107	4.527221	.9642857	.6	2638			2	10	1
3856	.588768	5.546288	.9285714	.5	1680			3	10	1
3857	1.139906	10.10169	.9642857	1.6	9006			5	10	1
3858	1.730107	4.258223	.8823529	.4	4603			4	8	1
3860	2.908442	14.50401	.8490566	.8	4056			3	6	1
3861	4.165953	7.517189	.9	1.5	4330			3	9	1
3862	1.332076	1.868337	.86	.5	4278			3	7	1
3864	2.502887	17.2063	.9090909	.8	1696			1	9	1
3865	1.603199	4.05686	.8513514	.8	7609			5	6	1
3867	4.064161	12.53238	.9230769	1.7	20758	65	.9230769	5	10	1
3868	4.134461	12.49955	.9263158	.8	5323	29	.9310345	5	10	1
3869	1.885365	7.909329	.9137931	1.7	2469			4	10	1
3870	.6524005	3.418482	.9230769	.6	5162			4	10	1
3872	2.305889	7.54617	.9054054	.6	3809			2	9	1
3873	.5770718	5.956922	.8378378	.6	5711			4	5	1
3874	5.264249	7.616743	.8823529	1	8776	27	.8518519	5	8	1
3875	2.276056	6.756482	.8596491	1.9	833			1	7	1
3878	6.687525	10.69558	.9038461	2.4	11824	35	.8857143	5	9	1
3882	2.188053	5.374031	.8767123	.5	1465			1	8	1
3884	.5738711	4.683261	.9	.4	3964			2	9	1
3885	.5243863	.8172818	.9104478	.5	7261			4	10	1
3886	1.032897	13.58132	.9038461	.9	2112			1	9	1
3887	2.443799	6.642875	.9607843	.5	2154			2	10	1
3890	2.462057	17.17293	.9107143	0	327			2	10	1
3894	1.909574	8.096958	.8909091	.4	6314	27	.9259259	2	9	1
3901	2.697973	1.837606	.9038461	1.1	7246			3	9	1
3902	.3114389	3.778903	.94	.4	2211			2	10	1
3903	1.143118	4.855305	.96	1.1	6211			3	10	1
3904	1.068328	8.366222	.9482759	1.6	7703			4	10	1
3905	.6955605	9.09635	.9365079	.2	1780			3	10	1
3906	4.207897	7.569513	.8970588	.8	4647			2	9	1
3907	1.472834	6.303634	.9180328	.1	894			3	10	1
3908	.4959087	2.376579	.9137931	.5	7233			3	10	1
3909	1.006547	5.404265	.9545454	.6	9738			3	10	1
4001	3.043468	8.383855	.8833333	.4	2429			2	8	1
4002	4.41482	9.936895	.875	.7	7351	26	.8461539	2	8	1
4003	.130662	12.45163	.7884616	.3	330			3	3	1
4005	8.473315	13.22751	.8809524	1.5	23146	46	.8695652	4	8	1
4006	1.497241	10.06749	.8405797	3.1	96			5	6	1
4008	.9237266	7.51062	.8309859	1.3	2723			2	5	1
4009	1.744445	16.51091	.8703704	1.1	5151			2	7	1
4010	2.926828	10.27004	.8076923	.4	1597			1	4	1
4011	3.105708	10.95724	.85	2.4	20278	44	.8181818	4	6	1
4015	1.564618	12.09066	.7777778	1.1	3808			2	2	1
4021	.2842131	2.111366	.7887324	.8	5820			3	3	1
4022	2.926828	10.27004	.8627451	.4	1148			1	7	1
4024	2.630384	7.882881	.8823529	.3	608			1	8	1
4027	8.641655	9.577888	.9107143	.7	6031			2	10	1
4029	4.220105	10.70901	.88	.3	1725			1	8	1
4030	2.029047	6.078011	.8235294	.6	2208			2	4	1
4032	1.504545	8.255899	.8148148	.9	7879			3	4	1
4037	5.915488	15.29274	.8135593	1.3	3834			1	4	1
4038	1.488434	5.830161	.9041096	1.1	16381	28	.9285714	3	9	1
4039	.7257552	8.126663	.78	1.1	7422			3	2	1
4040	3.662245	14.66236	.8727273	.6	3111			1	8	1
4041	5.882918	13.32369	.84	.3	1613			1	5	1
4042	5.231033	6.605287	.7924528	.5	4281			2	3	1
4043	1.465356	2.094398	.88	.7	10810	26	.9615384	3	8	1
4046	3.264253	6.110668	.8846154	.6	7496			3	8	1
4047	2.321302	16.5383	.86	.6	1892			1	7	1
4048	2.806122	11.79262	.852459	.7	2946			2	6	1
4049	4.661015	5.822575	.8490566	.5	3659			2	6	1
4050	1.273344	21.30518	.7692308	2.6	230			3	2	1
4051	3.689836	9.530423	.8363636	.8	1153			1	5	1
4055	3.556383	17.09024	.82	.8	3793			2	4	1
4061	2.029047	6.078011	.8235294	.6	3369			3	4	1
4062	1.856128	9.690232	.7818182	1.4	17020	31	.7741935	4	2	1
4064	3.414179	9.637304	.8382353	1.2	8212	28	.75	5	5	1
4066	.130662	12.45163	.8024691	0	539			3	3	1
4068	5.858514	13.27127	.8888889	1.2	1505			1	9	1
4069	1.863606	6.883742	.8103448	.5	1465			2	4	1
4071	2.199559	9.738643	.7887324	.6	4801			2	3	1
4072	4.070037	8.824004	.8333333	1.2	18482	38	.8947368	4	5	1
4073	9.481339	13.2725	.8813559	1.2	16189	59	.8813559	4	8	1
4074	1.672984	3.038324	.8305085	1	18760	31	.9032258	4	5	1
4076	3.026003	8.384621	.8833333	.5	2683			2	8	1
4079	.0432931	10.87535	.8	.4	3871			3	3	1
4083	10.99957	13.39362	.8823529	1.1	4525			4	8	1
4084	.9820984	3.837402	.9152542	.9	8088			3	10	1
4086	2.095271	4.487906	.85	1.2	8787			3	6	1
4087	2.029047	6.078011	.8269231	1.3	2116			2	5	1
4088	3.682718	9.519287	.8727273	.5	1516			1	8	1
4090	2.088922	5.073238	.9305556	.8	9589	34	.9117647	3	10	1
4091	2.630384	7.882881	.8644068	0	911			1	7	1
4092	5.032271	14.73792	.8878505	3.3	17515	44	.9090909	5	9	1
4093	.7013858	12.14822	.8235294	1.1	8034			3	4	1
4095	3.021708	8.379548	.9038461	.7	1274			1	9	1
4096	.4135781	4.444404	.8035714	.8	8349			4	3	1
4097	.4480597	4.687281	.7894737	.5	3574			3	3	1
4101	4.049088	24.3938	.7746479	12.2	17227	25	.64	10	2	1
4102	4.365765	15.97837	.7714286	6.5	17335	39	.8205128	7	2	1
4103	3.166	10.87379	.8870968	7.1	30606	62	.8870968	7	9	1
4105	.521244	4.321335	.8681319	.8	11158			4	7	1
4106	1.385646	10.37153	.8235294	2.8	25175	46	.8260869	6	4	1
4107	.0064944	2.690232	.8360656	.7	8980			4	5	1
4110	.2825997	2.1064	.8490566	.6	1391			4	6	1
4210	4.134981	13.08384	.8387097	3.3	23045			4	5	1
4216	3.152708	13.19689	.7647059	0	640			1	2	1
4217	3.057971	12.33003	.8679245	.6	3312			1	7	1
4219	4.79222	11.33141	.82	.1	1472			1	4	1
4220	3.813568	9.553285	.8301887	.4	3077			1	5	1
4221	5.229423	18.65368	.7592593	.6	1098			1	2	1
4222	.009272	2.603411	.8518519	.4	3848			2	6	1
4236	4.959904	7.116936	.7586207	.6	4350			2	2	1
4238	3.767122	9.49649	.8823529	1.2	1416			2	8	1
4239	6.185222	9.971568	.7368421	.5	4851			2	1	1
4240	10.18409	21.70284	.8333333	10	36592	33	.8181818	5	5	1
4250	2.875091	9.62129	.8070176	1.2	4228			4	4	1
4252	2.75569	5.24675	.8360656	1.1	4799			4	5	1
4253	4.626331	9.285713	.78	.2	2095			1	2	1
4254	6.189445	28.59555	.7307692	.6	3181			3	1	1
4255	4.85754	11.28838	.8727273	.5	802			1	8	1
4256	3.06594	6.08864	.8363636	.8	3064			3	5	1
4257	3.481208	20.80534	.7647059	.9	2681			2	2	1
4258	3.063269	6.130399	.8474576	.5	2617			2	6	1
4259	4.072693	6.184109	.75	.8	3264			2	1	1
4260	1.885164	6.939179	.8035714	.8	5542			2	3	1
4263	4.525365	12.69748	.7647059	.6	2326			1	2	1
4265	4.069298	6.179218	.7777778	.2	918			2	2	1
4268	4.352838	17.71626	.8823529	.8	5023			2	8	1
4270	7.668148	7.491081	.8269231	.6	5880			2	5	1
4274	5.589996	5.502747	.8392857	.7	5343			2	5	1
4276	6.569767	13.75453	.7647059	.8	5841			2	2	1
4280	6.806289	9.167649	.78	.9	6474			2	2	1
4281	6.260061	11.34544	.8823529	1	5116			2	8	1
4282	8.100974	16.69692	.8333333	.8	5734			2	5	1
4284	4.385963	6.651581	.8214286	0	1138			2	4	1
4285	4.294184	13.65498	.7169811	.2	433			1	1	1
4287	.9322905	7.525007	.8064516	1	3224			2	3	1
4292	4.436908	10.34136	.8070176	.4	948			1	4	1
4294	4.794151	24.40359	.6862745	.9	3995			2	1	1
4330	5.476987	12.95736	.5689655	1.4	26086	58	.5689655	3	1	1
4342	1.887115	11.85875	.72	.2	1672			1	1	1
4344	1.528574	12.86579	.8039216	1	2951			3	3	1
4345	3.242862	13.37515	.76	.9	11646			3	2	1
4346	4.736736	8.508255	.6698113	1.1	1772			5	1	1
4347	.9917355	5.999153	.6410257	1.4	2355			4	1	1
4348	5.862831	12.45296	.7285714	.6	2976			1	1	1
4349	4.385963	6.651581	.8	.6	1158			1	3	1
4350	1.871556	12.27876	.7307692	1	3577			2	1	1
4351	4.322945	4.619831	.6478873	.7	2571			2	1	1
4352	3.232031	7.020432	.8305085	.2	1632			1	5	1
4353	5.862831	12.45296	.7058824	.5	2300			1	1	1
4354	1.806087	16.89712	.7904762	.8	1535			1	3	1
4355	2.414846	7.751661	.6831683	.7	2600			2	1	1
4357	2.255318	5.772091	.7407407	1.3	3399			2	1	1
4358	3.894697	6.974049	.8045977	.8	4276			2	3	1
4360	3.232031	7.020432	.7307692	.2	560			1	1	1
4363	2.963917	10.26052	.6219512	.8	2575			2	1	1
4364	1.746106	9.235085	.8113208	.5	6025			3	4	1
4401	2.806767	15.75505	.8666667	2	44899	60	.8666667	4	7	1
4406	8.684094	20.43127	.8709677	.4	819			1	8	1
4408	4.630318	8.667656	.9014084	0	176			1	9	1
4410	3.024574	16.64037	.8301887	1.1	1290			1	5	1
4411	6.886227	11.18012	.8773585	.3	1492			1	8	1
4412	2.644946	12.5653	.8875	1.3	9482			4	9	1
4414	6.054279	19.46721	.875	1	1248			1	8	1
4416	4.73068	17.73154	.84375	1	5468			2	6	1
4417	6.547997	12.03039	.8518519	0	370			1	6	1
4418	6.16381	17.45398	.8613861	.7	1771			1	7	1
4419	3.149137	11.40768	.8854167	.7	2794			2	8	1
4421	6.749855	14.69802	.7924528	.7	1366			3	3	1
4426	2.919405	12.11329	.86	.6	4720			1	7	1
4428	3.313467	11.25838	.8796296	1	3146			1	8	1
4429	2.3653	9.042008	.8737864	.5	4717			2	8	1
4434	3.216019	13.50394	.88	1	1246			1	8	1
4435	7.210862	18.51092	.8666667	.3	1092			1	7	1
4438	2.693492	13.06612	.8269231	.4	1124			1	5	1
4441	4.287797	15.48444	.9	.1	1840			1	9	1
4443	5.855313	16.10039	.8627451	.3	2537			1	7	1
4444	1.746329	4.985643	.8684211	.8	8824			2	7	1
4448	5.582523	18.85576	.8627451	.9	1431			1	7	1
4449	3.023972	16.60329	.8554217	.4	1489			1	7	1
4450	2.887184	7.374919	.8701299	.3	1368			2	7	1
4456	4.478735	14.19066	.8875	.7	2851			2	9	1
4457	8.858701	23.68977	.8679245	.6	5948			1	7	1
4460	9.903803	20.12039	.8461539	.2	1419			1	6	1
4461	6.886227	11.18012	.8571429	1.1	3070			2	7	1
4462	7.261558	9.471801	.8181818	.5	4835			1	4	1
4463	5.250202	22.07339	.84	1.1	2847			1	5	1
4468	5.712435	26.19881	.8536586	1.2	9521			2	6	1
4473	1.399557	26.01588	.8604651	1.6	7660			4	7	1
4474	1.053301	2.102992	.8829787	.3	3733			2	8	1
4476	3.784293	10.41751	.8823529	.3	1259			1	8	1
4479	4.879272	14.58192	.8823529	.5	1343			1	8	1
4487	13.18677	23.71132	.9	.6	964			1	9	1
4488	3.216019	13.50394	.9019608	.6	1202			1	9	1
4491	8.759949	24.81987	.8039216	0	140			1	3	1
4496	3.56529	8.179626	.88	.7	3757			2	8	1
4530	2.391889	14.43635	.8205128	1.7	10818	27	.7777778	4	4	1
4538	1.617711	6.971747	.8194444	.8	2080			4	4	1
4539	1.236337	8.013468	.8039216	.2	1168			2	3	1
4543	1.954277	10.6008	.78	.6	2218			3	2	1
4544	1.347368	16.395	.8	.1	724			3	3	1
4547	3.519417	14.83449	.8461539	.2	1152			2	6	1
4548	1.7988	7.582157	.7818182	.7	1042			1	2	1
4551	1.238674	8.023646	.82	0	806			1	4	1
4553	1.030154	5.559721	.7843137	.5	1752			1	2	1
4555	1.954277	10.6008	.8333333	.1	1643			2	5	1
4556	1.02417	5.550579	.7916667	1.1	1249			2	3	1
4562	2.616089	10.69799	.78	.6	2216			2	2	1
4563	3.519417	14.83449	.9215686	.4	1534			2	10	1
4564	1.235016	8.009216	.8269231	0	489			1	5	1
4568	2.103353	10.77276	.8133333	.3	391			2	4	1
4572	5.004022	12.01465	.8627451	.8	5075			2	7	1
4573	2.101671	10.74705	.8113208	1.4	501			1	4	1
4574	2.840057	7.621515	.7450981	.7	1510			1	1	1
4576	1.618547	6.941578	.8181818	.7	604			2	4	1
4578	1.887143	11.86009	.7887324	.7	4450			2	3	1
4579	1.798673	7.581671	.8039216	.7	3072			2	3	1
4605	2.880314	7.450748	.92	.8	12974	38	.9473684	1	10	1
4606	6.911762	19.71042	.8735632	.8	1272			1	8	1
4607	2.063185	12.88229	.8076923	.8	1182			1	4	1
4609	1.525216	9.534835	.8076923	1	5222			2	4	1
4612	3.582088	16.55351	.82	1	589			2	4	1
4613	2.063185	12.88229	.8235294	0	183			2	4	1
4614	1.275596	13.32561	.8536586	.8	2579			1	6	1
4616	1.916376	13.57677	.8	0	824			1	3	1
4617	1.916376	13.57677	.8214286	1	811			1	4	1
4619	7.122552	16.90887	.8214286	.6	3121			2	4	1
4622	8.330302	20.474	.9014084	.9	1412			1	9	1
4623	6.911762	19.71042	.8301887	0	1054			1	5	1
4624	2.063185	12.88229	.8076923	.5	184			1	4	1
4627	3.240528	13.22957	.8235294	.2	1636			2	4	1
4628	2.302156	16.62286	.7843137	.7	703			1	2	1
4630	6.170246	22.27963	.8039216	.9	1398			1	3	1
4634	4.057416	16.02058	.92	.3	1923			1	10	1
4640	3.919753	16.11206	.9074074	.7	2261			2	9	1
4649	8.415352	20.87259	.84	.4	1370			1	5	1
4653	2.964117	22.28915	.82	1.2	490			3	4	1
4654	6.434531	22.4592	.8039216	1.1	3424			1	3	1
4657	2.302156	16.62286	.78	.3	363			1	2	1
4658	8.211949	20.16248	.872093	.5	1353			1	8	1
4660	1.111371	2.330953	.84	.4	1309			1	5	1
4664	4.021446	16.50575	.8873239	.8	1238			1	9	1
4666	2.302156	16.62286	.7843137	.2	1172			1	2	1
4667	4.397392	28.42842	.7843137	.4	1638			1	2	1
4668	4.417148	16.95912	.8269231	1.4	1680			1	5	1
4673	1.916376	13.57677	.8275862	.9	112			1	5	1
4676	1.916376	13.57677	.8269231	.3	1088			1	5	1
4677	4.021446	16.50575	.8815789	0	274			2	8	1
4679	2.963336	22.28119	.8039216	.5	1767			2	3	1
4680	8.205902	20.29435	.8235294	.7	1131			1	4	1
4681	3.240528	13.22957	.8275862	.3	1043			2	5	1
4684	1.275596	13.32561	.9411765	.4	1466			1	10	1
4685	3.582088	16.55351	.8039216	.9	332			1	3	1
4693	2.063185	12.88229	.8235294	.8	516			1	4	1
4694	3.147341	10.28855	.8214286	.5	2376			1	4	1
4730	6.765346	17.31563	.8923077	1	9992			1	9	1
4732	10.0154	12.41706	.9545454	.5	1670			1	10	1
4734	5.963554	14.40237	.9285714	0	800			1	10	1
4736	8.117665	11.81021	.8833333	.7	9876			1	8	1
4740	8.335534	15.51439	.9272727	.7	1287			1	10	1
4742	8.347885	15.53334	.9285714	1.1	3496			1	10	1
4747	3.51922	15.30909	.8823529	.3	1337			1	8	1
4750	9.128851	29.37543	.8431373	6.6	2603			1	6	1
4756	10.71667	12.41814	.8333333	.5	3344			3	5	1
4757	5.664032	9.376274	.9482759	.2	2870			1	10	1
4758	5.963554	14.40237	.9285714	.7	1498			1	10	1
4762	10.4726	13.89425	.8461539	1.3	602			1	6	1
4763	8.292442	18.39999	.8974359	.4	726			1	9	1
4764	7.911209	14.14779	.9285714	0	66			1	10	1
4765	7.88023	22.06303	.8823529	.2	1262			1	8	1
4766	5.782917	17.04385	.8915663	0	386			1	9	1
4768	10.0154	12.41706	.8977273	1	400			1	9	1
4769	4.818293	19.00356	.9215686	1.1	9692	40	.95	2	10	1
4776	3.51922	15.30909	.8653846	.4	925			1	7	1
4777	7.876923	22.0762	.86	1.2	422			1	7	1
4783	10.4726	13.89425	.8333333	0	426			1	5	1
4785	21.16333	22.26545	.8148148	.6	2504			1	4	1
4786	5.782375	17.00837	.9	0	1970			1	9	1
4787	5.963554	14.40237	.9285714	.4	544			1	10	1
4841	7.503494	21.03271	.9230769	1.1	7297	32	.90625	4	10	1
4843	1.855574	10.22408	.8793104	.5	4851			3	8	1
4847	2.835379	7.613834	.8591549	.2	1536			2	7	1
4848	1.114205	8.427261	.8076923	1.1	566			1	4	1
4849	1.173831	8.571732	.82	.4	3684			1	4	1
4854	2.407001	8.85318	.9245283	.5	1580			3	10	1
4856	.3548459	10.74121	.9032258	.6	3330			2	9	1
4858	2.407001	8.85318	.9107143	.5	1533			2	10	1
4859	4.009413	17.33362	.90625	.7	724			2	9	1
4860	4.020889	17.39244	.9078947	.1	1591			2	9	1
4861	3.118258	9.608635	.9245283	.7	2781			3	10	1
4862	2.837553	7.628812	.877193	.6	3592			1	8	1
4864	3.118258	9.608635	.9230769	2.1	4751			2	10	1
4901	4.536197	16.32743	.8166667	1.4	26248	60	.8166667	3	4	1
4910	5.607475	7.56385	.7922078	.6	2041			1	3	1
4911	6.258064	28.76819	.9142857	.8	2136			1	10	1
4912	8.890572	18.06664	.9272727	.3	1048			1	10	1
4915	6.631926	16.65349	.7636364	.8	8806			2	2	1
4917	.4793863	15.05682	.7009346	.7	2849			2	1	1
4920	4.3883	13.43534	.9210526	.8	1713			1	10	1
4921	3.865908	13.51916	.8070176	.4	1593			1	4	1
4924	6.753246	12.99019	.9019608	.4	2275			1	9	1
4925	5	14.76109	.92	0	75			1	10	1
4927	2.607502	13.33333	.8111111	.6	3486			2	4	1
4929	3.525461	17.99576	.9	.1	837			1	9	1
4930	5.30857	24.73675	.9019608	.5	4295			2	9	1
4932	5.272724	10.51292	.9038461	.3	1181			1	9	1
4937	5.05833	14.13526	.7948718	.8	6645			2	3	1
4938	4.879757	18.90862	.6981132	.5	9869			2	1	1
4941	1.887421	17.0271	.74	.5	1751			1	1	1
4942	8.872972	18.27082	.9193549	.5	1326			1	10	1
4943	12.89147	28.27657	.9166667	.7	1792			1	10	1
4945	4.510928	17.71521	.875	.2	1242			1	8	1
4947	1.088533	9.880089	.8225806	.2	1852			1	4	1
4949	3.461439	17.33688	.75	.4	913			1	1	1
4950	6.097946	19.10298	.9285714	.6	4855			2	10	1
4951	3.867224	13.53201	.8235294	.4	906			1	4	1
4952	3.470727	17.31303	.7735849	.5	1829			1	2	1
4953	4.793606	16.91776	.9074074	.9	3228			2	9	1
4955	3.99201	14.13012	.7058824	.4	1362			1	1	1
4957	1.042247	16.08361	.9	.6	4265			1	9	1
4958	5.509264	25.93862	.92	.5	1954			1	10	1
4963	2.101024	7.642739	.8351648	.6	7238			2	5	1
4965	3.544496	18.01995	.9074074	.7	1976			1	9	1
4966	4.253834	13.60835	.7254902	.6	1682			1	1	1
4967	4.182947	13.4463	.9078947	1.5	4230			2	9	1
4969	5.274127	10.49061	.8867925	.7	1362			1	8	1
4970	.4934208	4.251495	.7142857	.2	1620			1	1	1
4971	4.471329	23.91454	.9285714	.5	2005			1	10	1
4973	3.461439	17.33688	.7678571	.8	1389			1	2	1
4974	2.683752	13.07876	.78	.8	2611			2	2	1
4976	6.063845	22.32155	.92	.9	9903	36	.9166667	2	10	1
4978	4.836414	16.6998	.8076923	.1	799			1	4	1
4981	2.683752	13.07876	.7884616	.5	2316			1	3	1
4983	2.741944	12.88787	.7592593	.4	1752			1	2	1
4984	2.759919	12.93553	.7096774	0	523			1	1	1
4986	4.307805	19.79992	.7843137	.3	1721			1	2	1
4989	3.838314	12.4565	.6282051	.7	4215			2	1	1
5001	2.299528	9.474043	.8431373	1.2	9123			3	6	1
5032	4.25786	8.935013	.8431373	.6	2664			1	6	1
5033	5.054208	12.71211	.94	.7	2744			2	10	1
5035	2.009039	3.640951	.8703704	.3	638			1	7	1
5036	2.629675	9.041633	.92	.2	1037			1	10	1
5037	2.01865	3.693263	.8765432	0	560			1	8	1
5038	2.875662	8.230533	.9074074	1.5	1230			1	9	1
5039	4.701462	16.05402	.8823529	.5	1110			1	8	1
5040	4.612247	15.36399	.9056604	.8	471			1	9	1
5041	2.604977	9.842422	.84	2.3	354			1	5	1
5043	.4194126	6.221195	.8529412	.4	937			2	6	1
5046	5.458597	7.140662	.9012346	.3	1139			1	9	1
5048	.6132278	3.329369	.85	.5	2429			2	6	1
5051	3.202614	8.846329	.9411765	.4	1549			1	10	1
5053	1.198629	10.08703	.8166667	0	332			1	4	1
5055	.3821636	4.404672	.84	1.3	3363			2	5	1
5060	2.613448	9.598481	.8703704	.8	4415			2	7	1
5061	2.609029	9.818251	.8867925	.6	1679			2	8	1
5062	2.179686	3.776456	.88	.3	702			1	8	1
5065	1.192243	10.04494	.8235294	1.2	1064			1	4	1
5068	2.531598	13.15672	.8181818	1.8	3125			1	4	1
5070	2.848818	8.153191	.8358209	.2	484			1	5	1
5071	.3097343	8.837807	.88	1.2	324			1	8	1
5075	.5703632	6.327979	.8392857	.8	1113			1	5	1
5077	2.848818	8.153191	.8461539	1.2	1215			1	6	1
5079	2.848818	8.153191	.8867925	3.6	730			1	8	1
5083	2.239523	14.32462	.9	0	151			3	9	1
5084	.9316919	11.78346	.82	0	140			1	4	1
5086	4.862807	14.40318	.9054054	1	793			1	9	1
5089	3.972827	13.44378	.875	.9	4979			2	8	1
5091	.4004261	8.706335	.8727273	.7	3288			1	8	1
5101	6.415216	21.06227	.8103448	1.4	4643			2	4	1
5143	2.015261	12.66361	.8823529	.8	4343			1	8	1
5148	.8140338	4.371615	.8181818	.7	1140			1	4	1
5149	2.396705	10.03552	.84	.5	2092			1	5	1
5150	3.385411	14.45576	.8909091	.2	831			4	9	1
5151	5.67731	4.891939	.8484849	.4	1553			1	6	1
5153	3.458913	9.895896	.8474576	1.5	687			1	6	1
5154	3.592314	9.49781	.8360656	1.2	661			3	5	1
5155	.7919273	4.869506	.8846154	.5	828			1	8	1
5156	4.062679	11.7571	.8717949	1.4	9226			2	8	1
5201	5.292307	15.3313	.9807692	1.5	14851	48	1	3	10	1
5250	1.711805	6.577026	.92	.8	3408			1	10	1
5251	1.567173	3.23038	.9107143	.4	1350			1	10	1
5252	1.909322	6.379504	.939759	.4	274			1	10	1
5255	1.956049	9.940897	.9	1.6	4121			2	9	1
5257	3.584826	11.08668	.9833333	2.2	2718			3	10	1
5261	6.746986	5.524078	1	.7	2738			2	10	1
5262	1.791266	10.288	.9833333	1	2547			1	10	1
5301	3.35838	11.74652	.8596491	2.5	16820	39	.8205128	2	7	1
5340	1.021711	6.835938	.9038461	1	763			1	9	1
5342	1.624006	11.11788	.8	.3	581			1	3	1
5343	.4808928	15.90329	.8653846	2.1	917			1	7	1
5346	1.927624	7.190957	.8356164	1.6	5184			2	5	1
5352	5.353535	11.03828	.9423077	.6	824			1	10	1
5354	1.607387	6.12722	.8548387	.9	2210			2	6	1
5356	0	7.242798	.8135593	.6	717			1	4	1
5358	4.557404	19.91	.7924528	0	148			1	3	1
5361	1.419213	10.4925	.8253968	.5	947			1	5	1
5363	.4623137	6.845297	.9558824	.4	2021			1	10	1
5401	3.985449	30.21325	.8953488	5.1	28185	31	.9032258	9	9	1
5403	2.18544	4.868575	.8888889	2.6	17593	40	.875	5	9	1
5404	5.912485	23.59436	.8953488	8.4	7240			9	9	1
5408	4.257821	8.994892	.8405797	4.5	10114			7	6	1
5440	4.663212	9.283485	.9	.5	1998			2	9	1
5441	4.402222	9.173233	.9615384	.3	958			1	10	1
5442	4.385963	13.92293	.9230769	.3	339			1	10	1
5443	3.764193	8.086194	.9137931	.5	6656			1	10	1
5444	2.343848	7.04983	.9545454	.4	1714			2	10	1
5445	2.160336	1.542088	.9036145	.8	3754			2	9	1
5446	1.351723	8.721801	.8235294	1.8	15373			4	4	1
5447	9.876361	14.31248	.9759036	1.3	79			3	10	1
5448	3.739834	7.135686	.9565217	.7	1134			1	10	1
5450	9.011133	13.55489	.9863014	.6	4977			1	10	1
5452	1.383337	4.387143	.8939394	2.1	19710	25	.84	4	9	1
5454	2.961704	5.158996	.9647059	.5	4447			2	10	1
5455	4.381933	9.046165	.9607843	.7	1080			1	10	1
5456	2.080425	7.224558	.9122807	1.9	1277			1	10	1
5457	6.108212	12.08665	.9855072	.4	1617			1	10	1
5458	2.030651	4.034355	.8876405	.9	2044			2	9	1
5459	6.095188	12.07948	1	.6	2156			2	10	1
5461	1.613251	4.471929	.9122807	1	4542			2	10	1
5462	3.732387	6.176846	.9402985	1	1938			1	10	1
5463	4.663212	9.283485	.8627451	1.1	471			1	7	1
5464	1.72814	8.605186	.939759	.9	3008			1	10	1
5465	.9115161	5.550434	.9130435	1	5355			2	10	1
5468	2.680269	7.803173	.8461539	1.1	12942	35	.9714286	3	6	1
5472	3.463522	4.345641	.9215686	.7	1643			1	10	1
5473	2.666551	6.766808	.9491525	.6	1413			2	10	1
5477	.8366556	1.297778	.9285714	.7	4397			2	10	1
5478	5.261296	11.55537	.962963	1.2	14449	37	1	3	10	1
5482	.5226946	4.146532	.8867925	1.1	7198			3	8	1
5483	5.923848	11.80475	1	.7	1303			2	10	1
5486	2.030651	4.034355	.9112903	.5	1654			2	10	1
5487	3.921287	5.899482	.9259259	.3	1498			1	10	1
5488	6.840786	10.05368	1	.8	7690			2	10	1
5489	1.350512	3.853884	.8823529	.9	3174			1	8	1
5491	3.643432	12.01639	.8793104	2	5909			2	8	1
5492	4.302718	13.77049	.9245283	.3	682			1	10	1
5495	2.769199	3.066356	.8846154	1.3	9341			3	8	1
5602	2.706637	11.59385	.8414634	1.4	11916	26	.6923077	2	6	1
5641	4.137098	13.71723	.92	1.5	17169	50	.92	3	10	1
5648	2.407614	9.491386	.8541667	0	423			1	6	1
5649	3.623671	6.595088	.8985507	0	574			1	9	1
5650	2.407614	9.491386	.8461539	1.2	1123			1	6	1
5651	1.012488	8.727552	.8372093	1.1	1546			2	5	1
5652	4.385963	13.92293	.92	.5	776			1	10	1
5654	3.565852	6.667923	.9014084	.6	970			3	9	1
5655	3.932113	10.1165	.9552239	1.1	2868			2	10	1
5656	3.156318	18.08789	.9285714	1.8	3508			2	10	1
5661	1.469877	11.59236	.9672131	1.1	5620			2	10	1
5663	2.568661	16.06804	.8974359	2	6773			2	9	1
5667	3.870412	10.18976	.8983051	1.6	2166			1	9	1
5672	1.462735	12.15508	.9433962	.6	4314			1	10	1
5673	1.306631	6.871587	.8928571	.8	2574			1	9	1
5674	.3937006	6.237003	.9411765	.8	1705			1	10	1
5675	5.287205	9.925667	.9036145	.4	1064			1	9	1
5676	1.056877	4.894217	.8474576	.7	4984			1	6	1
5677	.5166473	3.976583	.8363636	.5	2232			2	5	1
5679	3.4536	7.684892	.9117647	.4	3296			2	10	1
5680	4.987557	10.7212	.9166667	.6	2168			1	10	1
5682	4.087363	7.186363	.8307692	1	1251			1	5	1
5701	3.990371	13.59113	.8867925	1.4	20802	37	.8918919	4	8	1
5732	3.210111	15.56926	.8846154	.3	708			2	8	1
5733	3.751215	10.80808	.875	.5	5895			1	8	1
5734	4.615157	6.902057	.9	.5	1306			1	9	1
5735	3.296298	15.08359	.8947368	.8	4402			2	9	1
5736	3.22913	4.272659	.8867925	1	684			2	8	1
5737	2.432672	4.895946	.8627451	.2	875			1	7	1
5738	2.201342	7.528109	.8676471	.4	1072			1	7	1
5739	7.511547	11.80648	.8703704	0	1407			1	7	1
5742	4.036064	9.706062	.8734177	.7	597			1	8	1
5743	3.433584	10.75535	.9107143	1	4330			1	10	1
5744	2.289805	7.521884	.88	1.5	533			1	8	1
5751	2.172886	7.492996	.8846154	.5	811			1	8	1
5753	3.436746	21.1993	.9310345	1.9	10491			2	10	1
5757	2.186234	7.384785	.8658537	.8	832			1	7	1
5758	4.036064	9.706062	.86	.9	784			1	7	1
5759	1.775986	8.412145	.862069	.7	1827			2	7	1
5760	4.611668	7.102385	.8333333	.5	1123			1	5	1
5763	2.265494	7.332952	.86	.7	2747			2	7	1
5764	4.145278	13.07908	.9444444	1.8	3452			2	10	1
5765	4.7089	8.29187	.86	.6	1803			3	7	1
5766	3.023516	12.21044	.9	.3	572			1	9	1
5767	4.248851	10.2796	.9074074	.7	1143			1	9	1
5769	6.185338	9.04908	.8867925	.2	1216			1	8	1
5770	4.617523	6.907524	.88	1.1	1136			1	8	1
5772	1.209734	10.08239	.8627451	.7	713			1	7	1
5773	3.84644	9.453802	.8701299	.7	2136			1	7	1
5774	4.179856	13.11132	.9423077	.8	1129			1	10	1
5776	2.830187	11.45441	.9019608	.3	714			1	9	1
5777	5.410134	14.61253	.8727273	.8	3420			2	8	1
5778	4.71142	7.265914	.8627451	1	733			1	7	1
5819	5.077821	16.5474	.8235294	1.1	9444			2	4	1
5821	3.253149	7.841589	.8490566	2.2	1269			1	6	1
5824	6.451792	13.90249	.8039216	.4	1139			1	3	1
5829	10.77336	12.3875	.84	.3	2003			2	5	1
5830	11.39771	10.99134	.8301887	1.3	1502			1	5	1
5843	6.297047	17.96482	.8	.9	2556			2	3	1
5845	5.68963	12.37549	.86	.6	1096			1	7	1
5855	7.562033	18.69462	.8653846	1.5	7170			2	7	1
5857	7.987521	13.90404	.8627451	.1	1540			1	7	1
5858	6.612316	14.1402	.8	.8	368			1	3	1
5859	8.008499	13.91812	.8823529	.5	1819			1	8	1
5860	7.059614	13.10011	.8363636	1.3	2557			1	5	1
5872	7.376861	18.1105	.7962963	.8	789			1	3	1
5874	7.99146	13.90668	.86	.4	505			1	7	1
5875	6.07503	11.22039	.8461539	1.5	454			1	6	1
5903	7.741417	20.21275	.7115384	0	868			1	1	1
5906	6.612316	14.1402	.8301887	.5	1178			1	5	1
6001	1.561629	5.171067	.7884616	2	18385	27	.8518519	5	3	1
6002	4.401031	7.37246	.8157895	59.8	20486	76	.8157895	5	4	1
6010	5.380328	7.74107	.7815126	5.3	60448	119	.7815126	7	2	1
6013	1.420067	2.098622	.8064516	.9	9326			3	3	1
6016	1.529763	4.787575	.8875	8.8	6226			4	9	1
6018	4.533891	13.56309	.9215686	1.6	2865			3	10	1
6019	1.104107	4.164892	.8392857	1.4	10129			4	5	1
6021	1.577976	4.009135	.8461539	1	314			1	6	1
6023	5.908069	3.952249	.8965517	.3	1296			6	9	1
6024	4.534935	13.56589	.9	.5	647			2	9	1
6026	2.528056	2.855884	.8448276	3.3	5117			3	6	1
6027	2.398254	.298656	.8	.7	1492			2	3	1
6029	2.869561	2.871534	.8365384	2.7	15547			4	5	1
6031	1.292766	4.301426	.8888889	1.8	1287			1	9	1
6032	1.897251	5.422902	.8	3.1	17675	25	.88	5	3	1
6033	1.596058	3.24713	.8351648	2.8	28762	27	.9259259	5	5	1
6035	1.802947	1.693814	.8421053	1.3	7513			4	6	1
6037	3.636017	5.574027	.84	1	18565	33	.8484849	5	5	1
6039	2.802951	6.869834	.8148148	2.4	1942			2	4	1
6040	4.792238	8.762824	.8039216	15.7	35306	51	.8039216	6	3	1
6042	3.249213	7.634042	.825	11.7	22942	28	.8571429	7	5	1
6043	.0357681	2.175069	.8153846	1.7	4986			4	4	1
6051	13.74035	22.73789	.7580645	18.9	30519	45	.7555556	9	2	1
6052	5.414791	14.10042	.7580645	13.7	7858			7	2	1
6053	12.78911	19.37473	.7450981	12.5	34863	34	.7352941	8	1	1
6057	1.474307	2.918267	.8518519	.5	6707			3	6	1
6058	1.23506	4.153596	.9230769	1	1787			1	10	1
6060	.2081439	1.21667	.8571429	2.3	2581			3	7	1
6062	4.428906	4.862518	.8333333	3.8	17715	40	.85	6	5	1
6063	1.859177	.9587216	.8571429	.4	3285			2	7	1
6065	1.897719	1.07671	.8627451	.7	882			2	7	1
6066	3.901176	7.816568	.828125	7.2	29219	64	.828125	6	5	1
6067	2.644944	5.708674	.7961165	4.3	19709	40	.75	6	3	1
6069	7.299446	8.622074	.82	1.9	2535			1	4	1
6070	1.999346	2.091357	.8305085	2.2	15104			5	5	1
6071	.6168157	3.214807	.9508197	8.8	11645			4	10	1
6073	2.116428	2.272378	.8082192	1.6	5651			3	4	1
6074	1.410326	1.679596	.9142857	4.6	25705	42	.952381	5	10	1
6076	1.880101	4.844909	.8269231	1.3	12659			2	5	1
6078	3.978239	2.760728	.858209	10	12413			4	7	1
6081	0	.8488274	.8196721	6.6	1381			6	4	1
6082	3.390749	7.276939	.8488372	7.1	44654	86	.8488372	6	6	1
6084	2.259169	2.401944	.8256881	1.4	15067			4	5	1
6085	1.784114	5.427584	.8360656	2.6	7276			6	5	1
6088	3.550055	5.914939	.8269231	7	4936			4	5	1
6089	2.020065	3.788859	.8305085	1.9	2813			5	5	1
6090	.2064835	1.217343	.86	1	1232			2	7	1
6091	2.398254	.298656	.86	1.4	140			1	7	1
6092	.9308943	.9814019	.8305085	1.1	4203			4	5	1
6093	2.033253	2.307759	.8305085	1.5	3322			3	5	1
6095	2.839129	3.558843	.7761194	36.6	29079	67	.7761194	5	2	1
6096	3.15197	6.874361	.8392857	6.1	12498	26	.8846154	6	5	1
6098	3.225265	6.852192	.8264463	2.4	12426			3	5	1
6105	14.13164	33.07797	.8333333	42.7	19392	27	.7777778	10	5	1
6106	21.97447	33.05526	.8518519	23.3	39902	54	.8518519	10	6	1
6107	1.584471	4.456267	.9074074	3.3	18786			7	9	1
6108	10.1467	17.06655	.7979798	34.9	24307	32	.78125	7	3	1
6109	4.729549	4.29844	.8253968	3.8	26668	63	.8253968	7	5	1
6110	7.664357	5.975395	.9122807	13.2	12650			8	10	1
6111	6.821905	5.574084	.8783784	4.4	30562	74	.8783784	7	8	1
6112	15.76521	25.87422	.7916667	83.5	22879	43	.7906977	10	3	1
6114	18.82878	30.33109	.8247423	22.1	27449	42	.7857143	9	5	1
6117	1.818944	4.031176	.8846154	6.7	17267			6	8	1
6118	5.990303	12.60688	.796875	21.9	26956	64	.796875	7	3	1
6119	2.385093	10.96677	.8333333	9.4	15474			9	5	1
6120	14.65126	43.21241	.8	63	12887			8	3	1
6226	15.878	24.33921	.9230769	9.1	20114	30	.9	7	10	1
6231	.4357216	1.314207	.9056604	1.3	4083			3	9	1
6232	1.986203	4.680045	.92	1.5	3297			3	10	1
6234	5.424698	9.363115	.9818182	3.5	8244			3	10	1
6235	3.517588	3.473412	.9423077	1.4	2257			2	10	1
6237	1.157669	3.166301	.9074074	1.1	5492			3	9	1
6238	1.721941	4.597216	.9090909	1.5	12428			3	9	1
6239	9.792165	10.88761	.94	2.8	11183			4	10	1
6241	7.138028	10.49738	.8846154	1.7	6650			3	8	1
6242	.8067546	5.204838	.8627451	.8	1408			1	7	1
6243	5.731316	8.191216	.8461539	0	60			3	6	1
6247	1.556529	3.365613	.96	.6	2841			2	10	1
6248	2.43822	1.921424	.9322034	.5	5603			3	10	1
6249	3.18938	3.058472	.9074074	1.6	7308			2	9	1
6250	.7397914	9.73642	.9272727	2.9	4821			3	10	1
6254	3.656862	3.163601	.8611111	.8	1922			2	7	1
6255	7.163632	10.84641	.8225806	1.3	4744			3	4	1
6256	5.791333	18.1309	.96	2.7	2154			3	10	1
6259	.7577131	6.012768	.8928571	1.4	4498			2	9	1
6260	6.59373	13.74777	.8627451	2.3	9510			4	7	1
6262	7.511139	11.22973	.8484849	.5	586			4	6	1
6264	1.142355	1.18577	.9285714	1.2	166			2	10	1
6266	5.809612	18.20038	.9464286	3.8	495			4	10	1
6268	1.932651	23.46625	.9090909	6.8	11481			4	9	1
6277	4.544423	7.679747	.8269231	.8	4140			3	5	1
6278	.745631	3.998792	.8421053	1.7	4454			2	6	1
6279	.840661	16.407	.8461539	1.4	6041			3	6	1
6280	5.662277	17.67746	.9464286	3	3162			3	10	1
6281	1.803946	5.071646	.85	.5	6930			2	6	1
6282	1.795822	5.05975	.8181818	1.1	1096			3	4	1
6320	6.592626	16.85862	.884058	21.4	27617	32	.84375	9	8	1
6330	2.633507	7.411573	.8888889	3.5	3282			3	9	1
6331	3.1125	2.08146	.9019608	1.7	5137			2	9	1
6333	1.440769	1.891853	.9066667	1.6	6607			3	9	1
6334	3.761184	3.204847	.849315	1.9	2592			2	6	1
6335	.0180771	1.397038	.8484849	4.4	6729			4	6	1
6339	2.484914	2.444815	.8289474	6.3	8302			3	5	1
6340	4.057862	8.224195	.8305085	11.2	31242	59	.8305085	6	5	1
6351	4.776159	6.595464	.8730159	2.6	16301	33	.8181818	3	8	1
6353	.6857853	4.513241	.8596491	3.7	162			5	7	1
6354	4.46063	8.818816	.8939394	2.2	6141			3	9	1
6355	1.67425	3.927097	.8172043	2.9	12985			5	4	1
6357	1.578964	2.547469	.9078947	8	12552	29	.9310345	5	9	1
6359	1.710562	3.960396	.8474576	1.8	5313			2	6	1
6360	5.613914	15.90421	.8507463	13.3	37541	67	.8507463	6	6	1
6365	4.087868	10.47222	.8316832	2.2	4720			2	5	1
6370	2.937132	3.828264	.8653846	4.2	7429			3	7	1
6371	.607563	3.063352	.8627451	.5	9952			3	7	1
6374	6.718946	11.16259	.8909091	1.9	8373	30	.9333333	3	9	1
6375	3.147179	2.741304	.8627451	3.7	3660			4	7	1
6377	4.197799	15.98884	.9178082	.6	2962			3	10	1
6378	1.25686	3.235074	.8214286	1.4	5399			3	4	1
6379	3.893075	6.863972	.8431373	2.1	9038			5	6	1
6380	8.228661	6.959528	.8529412	18	2862			7	6	1
6382	6.594166	5.425919	.8431373	9.6	11947	30	.8333333	4	6	1
6384	4.212947	1.424905	.8533334	1.3	2672			2	6	1
6385	2.650396	4.122336	.884058	3.5	15893	37	.9189189	4	8	1
6390	1.632778	4.783257	.8333333	.8	236			1	5	1
6401	6.524994	9.675948	.8196721	13.5	19237			8	4	1
6403	1.888745	3.847277	.8095238	2	6033			4	4	1
6405	2.888801	5.778522	.89	2.4	27860	39	.948718	6	9	1
6409	1.001201	3.58959	.8793104	1	693			4	8	1
6410	2.47951	2.433776	.8983051	5.4	29161	32	.9375	5	9	1
6412	4.129333	3.983361	.9215686	1.3	3994			3	10	1
6413	3.118972	2.689524	.8245614	.9	13235	25	.88	5	4	1
6415	1.483795	2.680285	.8928571	2.2	16857	37	.8648649	3	9	1
6416	1.930657	4.785321	.8414634	5.2	14005			5	6	1
6417	4.396419	6.509962	.9014084	2.3	4629			3	9	1
6418	8.713253	9.730275	.8137255	9	12914			7	4	1
6419	.3533568	.1541544	.8035714	1.1	6525			3	3	1
6420	2.684773	2.09731	.8846154	2.2	4182			2	8	1
6422	.3213851	1.632775	.8245614	.6	7388			3	4	1
6423	.8696142	6.453837	.8852459	1.3	5097			2	8	1
6424	1.83491	3.608065	.9	1.4	12808			3	9	1
6426	1.005713	3.593476	.8867925	1.1	3245			4	8	1
6437	1.057047	2.773128	.7540984	1.1	22375	28	.7142857	4	2	1
6438	1.451734	2.027363	.9166667	1.5	2550			3	10	1
6441	1.451734	2.027363	.9	1.6	5438			3	9	1
6442	1.001201	3.58959	.8888889	.9	2745			5	9	1
6443	.9366339	.6569212	.7288136	.9	18269			4	1	1
6447	2.132157	2.084397	.8875	1.9	6404			3	9	1
6450	7.041633	12.11511	.84375	11.7	36493	64	.84375	7	6	1
6451	8.441216	16.1895	.8181818	11.4	24419	35	.7714286	7	4	1
6455	1.831599	2.151835	.8219178	1.5	3148			3	4	1
6457	5.033607	11.88263	.8205128	15.1	47648	78	.8205128	5	4	1
6460	1.594412	3.88811	.8032787	3	38207	61	.8032787	7	3	1
6461	2.073331	3.768008	.8072289	3.3	14552			6	4	1
6468	2.320687	2.646212	.8656716	1.9	19479			5	7	1
6469	1.435147	3.639706	.8831169	1.1	3209			3	8	1
6470	1.37748	2.2107	.8513514	2.3	16003			4	6	1
6471	2.828839	.966207	.9433962	1.6	7720			5	10	1
6472	2.847893	.4402641	.9056604	1.6	6853			4	9	1
6473	2.641889	3.862924	.8636364	3.5	24388	47	.893617	5	7	1
6475	2.279833	5.476429	.88	1.3	10242			4	8	1
6477	2.33153	2.119426	.8558559	1.8	13956			5	7	1
6478	1.87137	2.239851	.9	1.5	12683			4	9	1
6479	1.919697	4.354502	.8941177	1.7	10431			6	9	1
6480	2.332351	5.184958	.8547009	3	9508			4	6	1
6481	1.834215	2.152729	.8045977	3.1	1277			5	3	1
6482	1.107303	6.729807	.8780488	1.3	11557			4	8	1
6483	1.230036	4.795311	.7894737	3.2	16540			5	3	1
6484	4.385836	3.93882	.8363636	2.9	39559	55	.8363636	5	5	1
6488	6.753042	5.910151	.8793104	1	19904	47	.8723404	4	8	1
6489	3.475851	4.697959	.9365079	2	32067	63	.9365079	5	10	1
6492	2.725816	6.819026	.7875	1.9	45241	80	.7875	5	3	1
6498	2.519117	4.450855	.85	1	6963			4	6	1
6510	3.686226	24.83351	.76	15.3	2737			10	2	1
6511	5.752712	24.73754	.76	45.6	53600	46	.7391304	10	2	1
6512	6.066957	10.10722	.852459	5.2	29861	61	.852459	7	6	1
6513	13.12716	20.54852	.7931035	24.3	38978	41	.8536586	9	3	1
6514	4.669629	7.852305	.8421053	31.3	26265	35	.8	7	6	1
6515	3.886926	21.6752	.7692308	40.5	17141			8	2	1
6516	4.819005	10.1278	.875	21.6	55564	88	.875	9	8	1
6517	2.502921	5.7362	.8421053	23.1	14853			7	6	1
6518	.9004086	6.170551	.8636364	8.2	19848			5	7	1
6519	15.94386	38.2127	.7746479	42.6	16428			10	2	1
6524	.386237	2.128286	.8	2.2	5563			3	3	1
6525	2.322817	1.897876	.7894737	2.4	8990			4	3	1
6604	14.87264	23.51933	.6415094	32.5	30313	34	.6176471	10	1	1
6605	17.71062	24.34269	.7058824	33.3	23397			10	1	1
6606	12.55509	14.3349	.7966102	35.4	46236	43	.7906977	10	3	1
6607	15.22696	21.49257	.6527778	61.5	7843			9	1	1
6608	27.03655	38.08606	.6666667	36	13671			10	1	1
6610	12.36064	16.16538	.6271186	41.1	22735	40	.6	9	1	1
6611	3.67743	2.530161	.8295454	3.6	36091	45	.8666667	6	5	1
6612	2.640487	1.274264	.8448276	.8	7453			3	6	1
6614	4.886477	3.020698	.7093023	9	32929	46	.8043478	7	1	1
6615	6.52949	7.217338	.7375	27.6	18453	27	.9259259	7	1	1
6702	25.68083	51.1221	.8714285	26.8	3654			9	8	1
6704	13.06672	25.33605	.7924528	34.6	25139	38	.7631579	7	3	1
6705	8.221409	12.96555	.7818182	19.8	27122	42	.7857143	9	2	1
6706	11.62311	23.28377	.8142857	17	14324			8	4	1
6708	6.504825	15.65995	.8727273	15.2	29418	40	.85	7	8	1
6710	11.236	31.94139	.8235294	31.1	10715			10	4	1
6712	2.794124	2.38601	.8965517	2.2	9376	26	.8461539	4	9	1
6716	2.949466	2.610701	.7945206	2.5	16680	35	.8285714	5	3	1
6750	2.527252	5.366239	.8846154	1.2	1446			3	8	1
6751	.5456275	2.055801	.9272727	.8	3577			3	10	1
6752	.8705539	2.665121	.8714285	.8	1735			2	8	1
6754	.6802199	5.021352	.8823529	.7	1699			1	8	1
6755	2.938231	5.698398	.8703704	1.1	1133			3	7	1
6756	.0101591	2.505473	.7926829	.5	2853			2	3	1
6757	1.657082	7.836654	.8363636	1.2	2258			2	5	1
6758	2.8169	4.876064	.88	2.8	354			2	8	1
6759	3.328468	3.733441	.8086957	.9	5720			2	4	1
6762	2.097599	2.221829	.8727273	1.2	7561			4	8	1
6763	2.816676	4.876462	.8703704	.6	2033			2	7	1
6770	4.541891	7.487716	.8148148	6.1	31975	54	.8148148	6	4	1
6776	2.089277	3.319909	.8909091	2.4	26889	36	.8611111	4	9	1
6777	.4952297	3.661731	.890411	1	1733			2	9	1
6778	3.737058	3.922351	.7272727	.7	1378			3	1	1
6779	4.137818	3.380587	.86	2.4	8324			7	7	1
6782	1.559582	6.358258	.7222222	1.1	2376			3	1	1
6783	.8308601	4.064312	.9166667	1.1	2228			2	10	1
6784	.7861619	1.960053	.8909091	.8	3689			3	9	1
6786	2.236172	6.631176	.7643312	1.6	9867			4	2	1
6787	1.7061	1.3345	.8108108	.8	7975			4	4	1
6790	6.107896	11.25875	.7848101	4	36482	79	.7848101	5	3	1
6791	1.876837	5.083267	.7777778	.5	5666			3	2	1
6793	.4852715	3.498543	.8947368	.8	1140			2	9	1
6794	.5203636	3.426241	.8823529	1	1065			2	8	1
6795	2.095315	2.901893	.86	1.5	14144	35	.9142857	4	7	1
6798	1.43285	5.599667	.9305556	.9	9984			3	10	1
6801	1.980407	3.951543	.8333333	2.4	18581	39	.8205128	5	5	1
6804	.8780304	2.881304	.8867925	1.3	16466	28	.8571429	5	8	1
6807	1.511116	3.138264	.8738739	1.3	7150			7	8	1
6810	12.70493	11.04872	.8405797	9	49482	69	.8405797	7	6	1
6811	4.200929	4.295798	.8596491	8	31400	45	.8888889	6	7	1
6812	1.701394	1.454618	.8888889	1.4	13881	25	.92	4	9	1
6820	.9355184	3.782807	.8064516	.7	20732			6	3	1
6824	1.672783	3.041584	.76	1.8	33900	34	.7352941	6	2	1
6825	3.076697	3.913238	.68	3.1	21123			7	1	1
6830	2.541443	5.706346	.88	4.4	24027	30	.8333333	6	8	1
6831	2.276114	2.858383	.88	1.4	14792			4	8	1
6840	1.999111	2.368842	.9189189	1.2	19738	25	.96	5	10	1
6850	5.346426	4.557527	.8645833	12.5	18078	31	.9032258	7	7	1
6851	4.729118	3.962959	.8571429	10.2	26703	63	.8571429	8	7	1
6853	3.032375	2.546752	.8688524	1.1	3646			7	7	1
6854	5.559092	15.33849	.8727273	25.2	29100	43	.8837209	9	8	1
6855	5.453261	6.247514	.8596491	10.7	7892			8	7	1
6870	.8372904	.7485272	.8673469	1.2	7316			8	7	1
6877	.6422505	2.519173	.8608696	.9	24677			5	7	1
6878	.4706838	1.8995	.8738739	1.6	8043			8	8	1
6880	2.183922	2.937615	.8387097	1.5	26647	30	.8	6	5	1
6883	.2410513	1.855575	.8064516	1.7	10179			4	3	1
6890	1.084391	2.798045	.7692308	1.6	4306			6	2	1
6896	.5507641	2.498288	.8533334	1.1	9110			3	6	1
6897	.8798864	2.069308	.8660714	1.3	18071			4	7	1
6901	8.731649	16.63387	.8585858	20	6828			10	7	1
6902	14.15012	15.23107	.8588235	21.3	63406	85	.8588235	9	7	1
6903	1.008091	3.200062	.8684211	3.7	14499			5	7	1
6905	2.760664	4.843451	.8372093	7.2	19649	28	.75	8	5	1
6906	4.390279	9.912583	.7884616	11	9088			9	3	1
6907	4.081033	5.15386	.8135593	8	9016			8	4	1
7001	8.317913	7.397068	.8769231	21.3	16305	27	.8888889	8	8	1
7002	6.764901	12.32988	.8017241	10.5	63031	116	.8017241	10	3	1
7003	4.186081	7.455604	.7534246	20.1	47312	73	.7534246	10	1	1
7004	3.763983	2.76614	.852459	.9	7440	29	.862069	5	6	1
7005	2.814027	7.799983	.7866667	4	15269	28	.75	5	3	1
7006	1.262318	2.697574	.8571429	2.1	24812	32	.84375	7	7	1
7008	9.864683	13.53154	.9242424	16.4	22844			9	10	1
7009	4.075789	.5447214	.84375	2.6	12411			7	6	1
7010	10.91232	10.51688	.7794118	4.1	23594	32	.78125	10	2	1
7011	10.68305	13.00758	.7307692	7.6	39710	52	.7307692	10	1	1
7012	5.191381	7.158842	.880597	4.8	11703			9	8	1
7013	4.649868	5.422988	.880597	3.9	27051	44	.8636364	9	8	1
7014	4.508449	11.112	.8510638	5.5	5184			8	6	1
7016	2.35884	3.335341	.8412699	3.1	22625	33	.8484849	9	6	1
7017	6.712169	20.54361	.7471265	89.6	35945	87	.7471265	10	1	1
7018	6.956166	21.17191	.796875	91.8	28322	64	.796875	10	3	1
7020	.8642329	8.524411	.7931035	5.8	11513			10	3	1
7021	.236554	.9294654	.8695652	1.1	2091			6	7	1
7022	19.87923	14.96695	.7924528	3.9	13835			10	3	1
7023	1.422927	2.273295	.78125	6	7318			9	2	1
7024	3.209914	7.722752	.8823529	3.3	35353	85	.8823529	10	8	1
7026	9.917726	12.94151	.8082192	7.7	30555	40	.775	10	4	1
7027	3.314005	1.773566	.7761194	1.6	4226			9	2	1
7028	.5070814	3.206971	.775	6.5	7618			9	2	1
7029	13.85857	14.61758	.7654321	2.8	16026			10	2	1
7030	4.913635	10.96418	.7727273	4.3	50005	48	.75	10	2	1
7031	7.196523	5.550819	.8241758	1.8	15392	31	.8387097	9	4	1
7032	12.18599	10.3092	.7966102	6.2	40684	59	.7966102	9	3	1
7033	6.913018	5.698156	.875	3.4	7914			8	8	1
7034	3.806954	2.968689	.8035714	3.9	9360	28	.7857143	9	3	1
7035	3.741963	4.544378	.8	2.5	10607			6	3	1
7036	7.577268	7.475032	.78125	27.4	41970	96	.78125	8	2	1
7039	2.032154	2.146418	.8644068	2.4	29358	45	.8444445	7	7	1
7040	2.495535	2.787015	.7291667	37.3	23876			9	1	1
7041	.921491	1.907145	.7936508	3.2	6868			9	3	1
7042	2.954691	8.408327	.7540984	39.8	25599	42	.7142857	9	2	1
7043	.8089255	3.433516	.8285714	8	12138			9	5	1
7044	3.988385	2.252332	.7349398	2.6	13584			9	1	1
7045	2.237174	2.991948	.7916667	1.2	10127			6	3	1
7046	.3256232	2.129382	.7777778	.6	4194			6	2	1
7047	13.72867	9.912051	.7904762	5.2	60773	105	.7904762	10	3	1
7050	10.8621	18.15688	.7614679	73.5	30074	44	.7045454	10	2	1
7052	4.379803	7.044656	.7721519	28.2	46182	79	.7721519	8	2	1
7054	3.501724	3.684597	.7941176	4	29305	68	.7941176	7	3	1
7055	25.92943	27.46471	.8214286	12.3	69816	84	.8214286	10	4	1
7057	7.193884	8.646926	.8130841	3.7	11335			10	4	1
7058	1.052179	2.182266	.84375	3.1	5372			6	6	1
7059	.5300896	.918873	.8653846	1.7	15311			5	7	1
7060	13.70571	13.69247	.7413793	35.5	44998	58	.7413793	10	1	1
7062	10.83783	12.51003	.7735849	62.3	12949	32	.8125	9	2	1
7063	14.65754	13.81965	.72	46.2	13538			9	1	1
7064	3.682841	6.910502	.9242424	8.1	3723			7	10	1
7065	6.82042	8.673965	.8245614	32.9	27346	57	.8245614	9	4	1
7066	3.849589	3.282247	.8292683	1	14756	25	.84	8	5	1
7067	3.693997	2.517097	.8333333	6	18036	38	.8684211	8	5	1
7068	.4637415	1.944457	.8688524	2.1	5819			6	7	1
7069	2.946749	2.479413	.7735849	4.6	6157			5	2	1
7070	2.616896	4.640923	.9090909	3.7	18061	36	.9166667	9	9	1
7071	4.164536	4.587566	.8644068	2.5	20554	28	.8928571	8	7	1
7072	7.094378	6.844961	.902439	3.2	6127			6	9	1
7073	2.668425	6.480372	.9090909	5.3	8913			7	9	1
7074	7.946319	6.592238	.92	1.9	2708			7	10	1
7075	4.836647	3.889273	.8870968	1.7	7626			9	9	1
7076	1.907287	2.987565	.7592593	12.2	23480	54	.7592593	7	2	1
7077	11.98486	5.569202	.8888889	8.7	2766			6	9	1
7078	1.092996	1.879495	.8	1.1	13250			6	3	1
7079	2.430504	7.780931	.7204301	31.5	16316			9	1	1
7080	5.591114	3.977315	.6607143	11.3	23377	39	.6666667	7	1	1
7081	2.763281	4.272454	.8103448	6.7	15808	29	.7241379	7	4	1
7082	1.010791	4.006978	.8253968	1.2	5384			5	5	1
7083	7.022087	4.651103	.8780488	26.3	53053	82	.8780488	9	8	1
7086	7.096522	12.917	.7029703	6	12554			10	1	1
7087	24.86783	19.9765	.6746988	6.7	66515	83	.6746988	10	1	1
7088	7.89642	5.055274	.8761062	84.2	3606			10	8	1
7090	2.064458	1.984954	.7669903	3.7	30338	25	.72	8	2	1
7092	2.861232	3.535372	.7681159	2.3	6730			6	2	1
7093	20.26435	17.71077	.7254902	6.1	60884	102	.7254902	10	1	1
7094	5.012239	7.400737	.7166666	4.7	16264	37	.8108108	7	1	1
7095	5.686948	5.749944	.8873239	10.6	19844	36	.8611111	9	9	1
7102	16.31303	36.94162	.7676768	55.7	12579	42	.7857143	10	2	1
7103	12.4664	35.16217	.7543859	81.2	32698	57	.7543859	10	2	1
7104	22.49595	22.91814	.7777778	28.9	50478	99	.7777778	10	2	1
7105	38.37176	14.7394	.7962963	10.9	46983	54	.7962963	10	3	1
7106	6.119457	18.00007	.6415094	83.3	31298	53	.6415094	10	1	1
7107	19.12392	26.74984	.8484849	41	37650	66	.8484849	10	6	1
7108	9.370098	34.39832	.7666667	89.3	24386	60	.7666667	10	2	1
7109	6.799437	6.069413	.8166667	10.4	35897	60	.8166667	10	4	1
7110	3.209747	4.321111	.8103448	2.8	28351	49	.8163266	10	4	1
7111	7.938263	16.66949	.6770833	87	53942	96	.6770833	10	1	1
7112	4.357976	20.19248	.7884616	94.1	26417	52	.7884616	10	3	1
7114	20.8016	44.16828	.7428572	55.3	14748			6	1	1
7201	19.25649	14.78346	.7526882	30.1	26263	39	.7179487	8	1	1
7202	19.95543	17.0799	.8030303	15.6	40849	66	.8030303	10	3	1
7203	8.144468	8.189896	.7704918	56.8	21085	43	.7209302	10	2	1
7204	7.157597	5.15878	.7704918	6.7	13297			10	2	1
7205	10.01165	11.77491	.7882353	54.6	21398	33	.7878788	9	3	1
7206	22.42568	21.08984	.7647059	25.1	26636	29	.8275862	10	2	1
7208	13.83787	14.80516	.7777778	22.9	31219	46	.8043478	10	2	1
7302	3.973781	10.21611	.76	12.9	36352	42	.7619048	10	2	1
7304	8.898258	21.75036	.75	46.2	41233	60	.75	10	1	1
7305	7.589103	17.67754	.7878788	52.2	60104	132	.7878788	10	3	1
7306	10.52758	22.19778	.8059701	15.9	52669	67	.8059701	10	3	1
7307	14.2719	14.9476	.7903226	9.8	43812	62	.7903226	10	3	1
7310	2.604245	10.86489	.7525773	6.4	12838			10	1	1
7401	.5293313	1.01705	.8431373	.7	6494			6	6	1
7403	5.810333	5.688541	.9230769	1.4	7603			5	10	1
7405	.708333	2.298021	.9230769	1.4	17701	36	.8888889	5	10	1
7407	5.644593	4.505022	.8148148	6.1	19403	29	.862069	9	4	1
7410	3.343369	3.381153	.9056604	2.3	32457	44	.9090909	9	9	1
7416	1.776972	6.738509	.8545455	2.7	5781			4	6	1
7417	1.003656	1.456732	.7647059	1.7	10580			5	2	1
7418	.8820443	4.40849	.8301887	1.8	2249			4	5	1
7419	2.776782	7.701722	.8554217	3.7	9160	25	.92	4	7	1
7420	4.094221	5.626583	.9056604	4.8	4942			6	9	1
7421	2.161364	2.93356	.8679245	2.4	7439			3	7	1
7422	1.488621	4.702632	.8846154	1.3	6616			4	8	1
7423	.6193075	1.577909	.9310345	.3	4078			7	10	1
7424	5.34052	6.275636	.9	4.8	26222	48	.8958333	8	9	1
7430	3.067486	3.068366	.8431373	3	25890	35	.8285714	5	6	1
7432	1.919883	3.241402	.8888889	1.2	7128			8	9	1
7435	.8698654	1.922306	.8095238	1.1	2405			3	4	1
7436	3.279069	1.933534	.7818182	1.2	12754			6	2	1
7438	2.676487	3.527745	.7936508	1.5	11559	26	.7692308	4	3	1
7439	3.290558	8.482348	.8076923	.9	2456			5	4	1
7440	1.717243	3.110466	.8679245	.6	4494			7	7	1
7442	3.512715	2.330043	.9180328	2.1	11097			8	10	1
7444	1.470181	3.146288	.880597	.8	11046			7	8	1
7446	1.361439	3.757065	.85	.9	14484			7	6	1
7450	1.38205	3.262716	.9607843	2	24985			8	10	1
7452	1.084449	1.428754	.8382353	1.7	11601			8	5	1
7456	1.259503	1.790779	.78	2.1	12211			4	2	1
7457	4.076538	2.639381	.9180328	1.8	3559			6	10	1
7458	.8020448	1.422737	.8666667	2	11360			5	7	1
7460	2.249264	5.158386	.8	.9	3457			2	3	1
7461	3.051142	4.422709	.8550724	1.9	19563	37	.8108108	3	7	1
7462	.9677176	6.392277	.8684211	2.4	6885			4	7	1
7463	3.525272	3.461748	.9298246	1.5	9615			9	10	1
7465	3.11405	.5834304	.7741935	3.1	6244			5	2	1
7470	4.580535	3.106001	.8739496	2.6	54717	119	.8739496	7	8	1
7480	.7266731	3.618104	.9047619	1.9	16122	28	.8571429	4	9	1
7481	.7589866	2.059621	.7777778	.8	16716			7	2	1
7501	27.45603	35.16292	.8032787	34.7	33543	61	.8032787	10	3	1
7502	10.51013	17.08516	.7592593	21.3	15406			10	2	1
7503	18.93644	23.7226	.7878788	10.9	18723			10	3	1
7504	11.83486	18.92538	.7534246	57.4	12882			10	1	1
7505	28.39488	40.59267	.7945206	31.4	2256			10	3	1
7506	4.706264	6.43887	.7714286	2.8	18791	34	.7058824	9	2	1
7508	7.309001	6.129207	.7457627	11.4	22600	25	.8	8	1	1
7512	11.43389	9.872944	.9264706	2.7	10804			7	10	1
7513	16.36903	15.40223	.7878788	21.2	11508			10	3	1
7514	14.28883	24.33545	.7058824	51.9	18289	27	.7037037	10	1	1
7522	12.3782	31.4148	.7592593	41.5	20883			10	2	1
7524	18.59452	33.23719	.7424242	28.9	12709			10	1	1
7601	8.773967	10.73464	.7966102	26	43010	59	.7966102	10	3	1
7603	4.327817	7.943371	.7857143	11.1	8187			10	3	1
7604	3.622033	3.783995	.8545455	3.3	11842			9	6	1
7605	2.859065	9.181723	.8659794	3.3	8950			9	7	1
7606	9.173978	6.297121	.8644068	5.8	2310			8	7	1
7607	3.655637	4.792746	.7931035	6.4	9555			9	3	1
7620	1.54185	3.42679	.8448276	2.4	1849			3	6	1
7621	4.822433	5.701589	.8	9.1	26761	40	.8	10	3	1
7624	3.966871	2.971417	.78125	1.5	8373			7	2	1
7626	1.012288	4.016531	.754717	1	8537			8	2	1
7627	1.010807	1.161287	.7818182	.9	4881			7	2	1
7628	4.209908	3.197325	.7654321	3.2	17433			10	2	1
7630	2.389127	1.052344	.875	1.5	7379			8	8	1
7631	2.632411	9.967559	.8253968	34.7	27119	63	.8253968	9	5	1
7632	3.342177	16.06604	.8055556	2.3	5309			7	3	1
7640	1.465867	1.031484	.8648649	1	4664			7	7	1
7641	1.048408	2.548356	.7735849	1.3	3382			6	2	1
7642	2.102394	2.977375	.8823529	1.4	10207			8	8	1
7643	4.7075	6.457588	.8545455	4.7	10626			9	6	1
7644	8.68103	12.83653	.8333333	8.6	24136	33	.8484849	10	5	1
7645	1.372332	4.677903	.8933333	1.3	7832			6	9	1
7646	3.534154	2.795328	.8314607	4.6	16341	35	.8	9	5	1
7647	1.890615	4.018687	.8301887	1.5	5152			7	5	1
7648	5.165455	1.277955	.872549	1.7	5730			6	8	1
7649	1.572247	1.864234	.8428571	1.1	7978			8	6	1
7650	12.58407	14.29485	.8715596	2.3	19601			10	8	1
7652	3.777768	2.984218	.8730159	1.8	26342	63	.8730159	7	8	1
7656	1.778624	1.206036	.9272727	1.2	8669			8	10	1
7657	6.684915	5.533627	.796875	1.8	11032			8	3	1
7660	6.322192	4.956657	.8333333	7.9	12729			9	5	1
7661	2.062434	4.240281	.8461539	1.8	11340			9	6	1
7662	6.1552	4.667146	.7735849	3.3	5530			9	2	1
7663	4.477737	4.21756	.8030303	2.6	13659	25	.76	9	3	1
7666	3.620334	6.952951	.8117647	29.7	39776	85	.8117647	9	4	1
7670	2.948742	2.935555	.8181818	1.4	14573			7	4	1
7675	1.774793	2.454179	.877193	2.7	26339	57	.877193	7	8	1
7676	3.170369	2.013128	.8703704	1.4	9075			7	7	1
7677	1.048427	1.807497	.9272727	1	5730			6	10	1
7701	5.471979	7.628335	.8823529	7.6	23813	51	.8823529	7	8	1
7702	2.269813	2.657135	.7692308	.8	3809			6	2	1
7704	.4131592	2.659505	.8636364	3.1	6133			8	7	1
7711	.6086988	4.363425	.8089887	1.6	1533			6	4	1
7712	5.691821	16.43566	.8375	28.7	39158	80	.8375	8	5	1
7716	2.315487	4.326803	.7	3.6	8574			6	1	1
7717	3.33547	3.767286	.7209302	.7	1901			8	1	1
7718	1.932722	4.300533	.8375	1.7	6263			7	5	1
7719	1.956068	7.721076	.8474576	2.2	21538	34	.8235294	6	6	1
7720	7.821609	14.12969	.8510638	6.1	4298			9	6	1
7721	2.2927	7.792043	.8125	37.8	2974			8	4	1
7722	1.416478	2.551816	.85	2	10209			3	6	1
7723	.6071343	4.360972	.82	3.9	1020			4	4	1
7724	3.349707	5.043903	.7358491	13.7	21710	53	.7358491	6	1	1
7726	3.381973	3.039266	.9122807	2.7	42508	57	.9122807	6	10	1
7727	1.467251	3.780842	.84	10.6	7050			3	5	1
7728	6.121592	6.758704	.8571429	7.2	56257	98	.8571429	5	7	1
7730	2.968362	2.445314	.7962963	2	17396	54	.7962963	8	3	1
7731	2.843972	5.50777	.8224852	4.4	38304	40	.825	5	4	1
7732	.1536597	11.61565	.7068965	2.4	5189			6	1	1
7733	3.917959	3.809099	.797619	1.1	16849	30	.8	5	3	1
7734	2.655643	12.74067	.8314607	6.7	13269	27	.7777778	9	5	1
7735	5.575427	6.92825	.7755102	7	19569	44	.75	8	2	1
7737	3.398246	5.691851	.7843137	1.9	4264			6	2	1
7738	.3724856	2.547363	.890625	.9	6095			5	9	1
7739	.4107026	2.124495	.8666667	.4	5938			7	7	1
7740	12.9817	14.40567	.8392857	15.7	31038	56	.8392857	9	5	1
7746	1.850352	1.288959	.875	1.9	18666	28	.8571429	6	8	1
7747	2.484307	3.341213	.8064516	6.6	30770	62	.8064516	7	3	1
7748	2.231045	3.272057	.8548387	1.7	28030	47	.8297873	6	6	1
7750	0	2.715607	.8529412	.4	3279			7	6	1
7751	2.551046	1.789516	.8369565	2.9	19736	30	.9	5	5	1
7753	4.263899	8.372627	.6419753	33	37554	81	.6419753	6	1	1
7755	2.338039	4.726803	.8165138	2.3	6363			7	4	1
7756	2.300503	12.89342	.85	6.2	3342			10	6	1
7757	1.363617	4.498141	.852459	1.3	5356			7	6	1
7758	2.591251	2.624325	.8548387	1.9	4967			8	6	1
7760	.7560325	4.400854	.7666667	.5	9283			5	2	1
7762	.295619	4.98557	.8636364	1	8403	25	.88	7	7	1
7764	3.141974	8.151357	.8414634	2.5	8097			7	6	1
7801	11.78115	8.13612	.8548387	7.7	25386	43	.9069768	7	6	1
7803	4.406236	3.400687	.875	5.7	3651			5	8	1
7821	2.669306	2.702686	.8833333	1.5	9193	25	.88	3	8	1
7822	1.99398	1.340897	.8571429	1.4	887			2	7	1
7823	2.253985	3.233087	.8679245	2.1	7571	26	.9615384	3	7	1
7825	1.011586	4.782962	.84375	1.4	9555			2	6	1
7826	2.645771	3.034549	.8461539	1.1	6180			2	6	1
7827	.9186792	7.981869	.7636364	3.3	4244			2	2	1
7828	2.895892	5.134014	.8793104	7.6	14150	26	.8461539	5	8	1
7830	2.10048	4.511549	.8888889	1	6503			3	9	1
7832	1.545058	4.414281	.8080808	1.4	3903			2	4	1
7834	1.162631	2.390789	.8313253	1.9	17722	27	.8518519	6	5	1
7836	1.620957	6.459217	.8852459	4.6	12568			5	8	1
7838	1.901268	2.379791	.8571429	1.3	3568			2	7	1
7840	4.091011	5.41167	.8356164	3.7	29849	35	.8	5	5	1
7843	2.833223	2.612963	.85	3.7	12241			7	6	1
7847	.8720571	.6752716	.8709677	2.2	1670			5	8	1
7848	1.778489	7.249219	.8035714	3.7	5026			3	3	1
7849	1.454155	3.056716	.8474576	2.9	9054			5	6	1
7850	2.19059	5.304068	.8965517	5.1	6436			6	9	1
7851	.5420051	2.385588	.775	3.4	119			1	2	1
7852	1.865512	3.86729	.9166667	3.4	3609			5	10	1
7853	1.042661	.6639097	.8392857	1.4	13325			4	5	1
7856	2.330533	2.841773	.875	2.9	3944			5	8	1
7857	6.510567	7.713799	.8431373	4.4	3244			7	6	1
7860	2.77753	7.741848	.88	2.8	26288	49	.877551	3	8	1
7863	3.238926	4.035395	.94	2.2	4332			3	10	1
7865	3.124026	5.788078	.8474576	6.9	2189			3	6	1
7866	2.533455	2.813553	.8235294	3	22098	51	.8235294	5	4	1
7869	.6122957	2.82869	.8375	3.5	25291			5	5	1
7871	.7611815	2.895779	.7647059	1.4	21165			4	2	1
7874	2.127326	3.622039	.8714285	2.3	8905			5	8	1
7876	1.292504	2.666753	.8450704	2	10619			6	6	1
7882	3.686391	8.140657	.8846154	4.7	14492	27	.8148148	4	8	1
7885	4.24641	5.744784	.8813559	4.4	10078			4	8	1
7901	3.966811	6.380465	.8260869	4.9	22806			8	5	1
7920	1.609413	2.756451	.8196721	1.7	26747	27	.8148148	5	4	1
7921	1.772617	2.361112	.8316832	2.4	7621			4	5	1
7922	2.603671	1.339919	.886076	1.8	12246			7	8	1
7924	4.259211	2.288202	.8653846	1.2	7534			4	7	1
7927	1.952339	1.563706	.8214286	2	3403			6	4	1
7928	.7566726	2.35261	.8596491	1.2	19144			7	7	1
7930	1.499388	5.542906	.9193549	1.5	8559			3	10	1
7931	2.553834	3.414228	.8727273	3.6	3296			3	8	1
7932	.7941107	2.153259	.8307692	3	9868			6	5	1
7933	5.240791	3.953695	.9433962	1	3251			4	10	1
7934	6.089467	2.238578	.9245283	1	1501			4	10	1
7935	1.067157	2.778128	.8852459	0	313			2	8	1
7936	3.183237	2.59167	.85	1.1	11157			6	6	1
7940	4.227611	4.309539	.8571429	4.4	17278			8	7	1
7945	1.8624	2.643945	.8448276	1.4	9539			4	6	1
7946	2.606621	.8494881	.8113208	.6	3144			5	4	1
7950	3.215627	4.417813	.8507463	4	19564	29	.8275862	7	6	1
7960	4.821306	6.785447	.8333333	9.9	43747	66	.8333333	5	5	1
7974	1.096215	4.394289	.9444444	1.4	11768			7	10	1
7980	5.096037	3.789622	.8472222	1.4	2307			5	6	1
7981	1.533445	2.493241	.8141593	1.1	8865			6	4	1
8002	3.061142	6.268334	.8846154	8.8	22274	38	.8157895	7	8	1
8003	2.145005	3.103493	.8545455	5.9	30629	55	.8545455	7	6	1
8004	3.597072	5.815417	.7735849	12.7	12350			5	2	1
8005	2.690076	6.715905	.8541667	3.9	22448	96	.8541667	4	6	1
8007	1.508122	3.301446	.82	5.9	5250			8	4	1
8008	1.310705	4.825603	.9326923	.7	6975			4	10	1
8009	3.566239	6.040364	.7884616	7.9	12854	31	.8387097	5	3	1
8010	2.891231	12.50833	.7621951	30.6	11539	30	.8	7	2	1
8012	3.700755	6.532236	.8032787	11.5	38992	61	.8032787	7	3	1
8015	2.864306	8.211567	.6153846	21.2	20763	52	.6153846	4	1	1
8016	4.514484	7.423997	.75	31.2	33540	68	.75	6	1	1
8019	2.210962	13.2862	.8133333	3.7	925			1	4	1
8020	2.075308	4.023999	.754717	2.6	2201			4	2	1
8021	5.443867	10.34155	.7692308	28.5	44833	65	.7692308	8	2	1
8022	2.244612	2.684133	.7777778	10.8	8783	30	.7666667	4	2	1
8026	.9797058	5.935482	.8115942	2.7	2274			5	4	1
8027	1.849606	8.890236	.8	4.8	4888			4	3	1
8028	4.071934	13.94223	.8571429	22.1	20078	40	.85	6	7	1
8029	2.536707	4.656725	.72	2.1	4784			9	1	1
8030	7.072939	12.80674	.7051282	4.3	13410	31	.7096774	9	1	1
8031	8.379104	9.73068	.7368421	2.9	11584			8	1	1
8033	.8478286	5.267245	.8113208	2.1	16261	25	.8	8	4	1
8034	2.207741	3.531118	.8846154	6.7	18151	40	.95	7	8	1
8035	3.475225	1.011051	.7777778	1.8	7566			9	2	1
8036	2.93399	1.959821	.7966102	8.7	5917			5	3	1
8037	9.363384	10.36152	.8064516	5.2	24308	62	.8064516	3	3	1
8041	4.438526	3.351954	.7735849	5.4	1002			2	2	1
8043	4.516648	6.073118	.8513514	9.7	29131	32	.90625	7	6	1
8045	6.217071	12.64145	.8082192	92.2	2909			7	4	1
8046	3.00771	8.645933	.744	76.6	31587	125	.744	8	1	1
8048	3.376062	4.937013	.8070176	21.2	12495			5	4	1
8049	1.039272	4.364558	.8225806	18.5	5350			8	4	1
8050	2.812837	4.223968	.9090909	1.3	24285	77	.9090909	5	9	1
8051	3.753272	5.366821	.7592593	4.5	10758			7	2	1
8052	4.509089	9.496207	.7826087	10.8	19172	31	.7419355	9	2	1
8053	1.514603	2.458237	.9508197	4.9	45538	61	.9508197	6	10	1
8054	1.744116	3.581959	.7777778	11	41864	63	.7777778	6	2	1
8055	1.780318	2.448198	.9117647	1.7	27179	41	.8536586	4	10	1
8056	2.058548	4.015917	.7118644	5.1	4736			4	1	1
8057	2.449478	2.477208	.7802198	7.2	21090	28	.7857143	6	2	1
8059	2.898029	8.444514	.68	2.3	5612			9	1	1
8060	2.258491	8.441217	.8070176	25	24713	29	.7931035	5	4	1
8061	2.073169	4.020911	.7407407	11.9	2672			6	1	1
8062	2.466135	6.336487	.7361111	4.7	15756			4	1	1
8063	6.234376	4.330548	.7169811	1.9	3102			7	1	1
8065	.2808987	7.551239	.9242424	16.3	7398			8	10	1
8066	4.262866	10.18159	.7323943	33.3	8437			6	1	1
8067	5.986307	5.158745	.7777778	8.9	1635			2	2	1
8068	3.480051	11.9412	.6868687	31.4	6727			3	1	1
8069	7.722994	15.6509	.7450981	28.4	13076	43	.7674419	5	1	1
8070	4.536678	9.468953	.7090909	2.1	13059	55	.7090909	4	1	1
8071	2.852708	6.634712	.8571429	1.7	9551			7	7	1
8075	4.871017	5.486499	.8653846	10.5	28894	52	.8653846	7	7	1
8077	3.033384	4.621264	.8901099	5.9	18307			7	9	1
8078	2.711074	7.580629	.7413793	5.4	8385			8	1	1
8079	8.372416	18.86197	.6336634	34.4	10987	43	.5348837	2	1	1
8080	1.174893	3.752743	.8	5.7	37433	65	.8	6	3	1
8081	2.261944	4.684564	.7857143	36.8	50589	56	.7857143	6	3	1
8083	2.07928	4.091782	.7924528	15.3	9455	26	.8461539	8	3	1
8084	1.76905	7.777333	.7904762	9.4	7040			8	3	1
8085	1.765494	5.214155	.7543859	13.1	18737			4	2	1
8086	3.290622	4.900939	.7466667	8.1	7699			5	1	1
8087	2.884414	9.160129	.8045977	1.7	24104	87	.8045977	4	3	1
8088	2.242057	4.09762	.8219178	2.5	24664	73	.8219178	3	4	1
8089	6.816761	7.989811	.7746479	21	4253			3	2	1
8090	1.33287	4.566012	.754717	8.7	8358			8	2	1
8091	5.556197	5.573384	.7884616	12.7	5357			6	3	1
8092	2.501374	3.98491	.9146342	1.3	3673			3	10	1
8093	4.749779	13.24227	.773913	14.1	9741	29	.7586207	6	2	1
8094	4.353844	7.731841	.7676768	14.9	39940	99	.7676768	5	2	1
8096	3.225669	8.070574	.7790698	14.2	36116	86	.7790698	7	2	1
8097	4.339364	8.4398	.7844828	8.7	3293			7	3	1
8098	3.19245	6.398168	.7924528	11.4	9090	30	.8	3	3	1
8102	24.00487	34.50978	.6	37.1	7565			10	1	1
8103	17.30812	36.33854	.6	64.7	15190	34	.6176471	9	1	1
8104	16.6632	45.92885	.6756757	68.1	23851	40	.725	9	1	1
8105	25.15633	31.78667	.6708861	33.2	29077	48	.625	10	1	1
8106	2.93688	6.61337	.74	1.8	9874			9	1	1
8107	4.229469	13.51371	.7457627	15.7	13675			9	1	1
8108	1.655063	5.55039	.779661	4	18045	28	.8214286	9	2	1
8109	5.965914	8.692738	.72	20.9	22407	44	.7045454	8	1	1
8110	13.43151	12.35891	.72	35.3	19008	31	.7419355	7	1	1
8201	4.795665	9.973925	.7727273	17.1	10007			6	2	1
8202	1.889675	4.715625	.8153846	.6	1444			3	4	1
8203	1.408821	7.622342	.7864078	3.8	9454			6	3	1
8204	2.834521	7.900068	.7764706	3.8	18557	85	.7764706	5	2	1
8205	3.327986	7.242701	.8363636	13.6	28626	55	.8363636	4	5	1
8210	2.686893	4.623549	.8	11.1	17167	49	.7959183	3	3	1
8215	6.147237	14.33574	.8586956	11.5	13442	27	.8518519	2	7	1
8221	3.74321	3.04444	.7586207	1.2	7092			6	2	1
8223	.6694293	5.468216	.7962963	1.4	4125			3	3	1
8225	4.196442	3.253563	.6935484	3.9	8659			6	1	1
8226	2.33585	6.382274	.7894737	4.5	11701	29	.8275862	6	3	1
8230	1.104703	6.575465	.8688524	1.1	5599			4	7	1
8232	16.5098	17.78574	.7638889	47.6	19292	41	.6585366	8	2	1
8234	3.515388	6.078062	.7464789	10.8	42532	71	.7464789	5	1	1
8241	2.015382	4.631908	.8275862	.7	1103			2	5	1
8242	8.287823	8.069914	.8659794	9	3216			4	7	1
8243	1.481481	7.428303	.8369565	.2	2114			5	5	1
8244	3.167378	12.7105	.8125	12.4	10849			6	4	1
8247	2.067347	6.01512	.8103448	1.7	925			3	4	1
8248	.6402435	4.981239	.8181818	.6	158			3	4	1
8251	3.324201	13.65079	.8174603	3.5	10364	29	.9310345	6	4	1
8260	4.861664	15.35181	.8363636	6.2	13661	55	.8363636	5	5	1
8270	16.03705	20.97423	.9215686	8.8	8492			2	10	1
8302	15.49131	20.6805	.7849463	28.7	46872	93	.7849463	3	3	1
8310	8.394372	13.50301	.7719298	4.9	1670			2	2	1
8311	9.005024	6.148224	.7889909	10.7	2057			2	3	1
8312	3.434314	11.6827	.8	19.5	7875			6	3	1
8314	7.422966	9.71579	.8421053	54.2	2511			3	6	1
8317	2.903811	7.21941	.8428571	3.3	1344			3	6	1
8318	3.70342	5.351385	.7678571	6.9	12702	36	.7222222	3	2	1
8319	2.903811	7.21941	.8507463	1.4	1253			2	6	1
8322	3.271379	6.36615	.755102	9.2	10524			4	2	1
8323	2.9051	7.892452	.7789474	5.2	804			1	2	1
8324	7.422966	9.71579	.7916667	2.1	526			1	3	1
8326	9.911192	11.26737	.7075472	10.7	1761			4	1	1
8327	7.422966	9.71579	.7835821	49.3	3070			4	2	1
8328	5.144691	8.801453	.75	4.9	1347			4	1	1
8330	5.097406	10.22102	.8644068	19.9	28167	59	.8644068	3	7	1
8332	8.131968	18.70604	.75	20.3	36768	96	.75	4	1	1
8340	8.269601	13.41278	.8113208	2.9	979			2	4	1
8341	9.913963	11.26385	.7352941	13.3	2239			5	1	1
8343	3.028813	8.321806	.8	4.4	5030			2	3	1
8344	4.591583	8.394397	.7310925	9.9	5847			3	1	1
8345	7.406484	14.66506	.7627119	4.5	805			1	2	1
8346	8.319496	13.63218	.7586207	55.5	843			3	2	1
8349	9.132579	18.60497	.7521368	19.6	2347			1	1	1
8350	8.319496	13.63218	.75	20.2	825			3	1	1
8360	15.3122	14.95153	.7108434	17.9	43355	83	.7108434	5	1	1
8361	5.586564	7.867358	.7235773	9	17352	34	.8235294	4	1	1
8401	11.22981	25.45908	.7948718	40.2	39554	78	.7948718	8	3	1
8402	1.323604	9.074784	.8703704	1	6354			8	7	1
8403	2.023266	3.148424	.8703704	.4	997			4	7	1
8406	7.947573	10.48921	.8846154	5.4	10650	30	.8666667	9	8	1
8501	1.421329	1.894313	.8275862	3.2	6582			3	5	1
8502	1.922987	1.456444	.8909091	4.3	11317			5	9	1
8505	2.527069	2.331411	.7916667	12	17736	32	.78125	5	3	1
8510	2.3635	.816487	.852459	3.7	5231			3	6	1
8511	5.299016	3.969519	.6818182	8.7	826			3	1	1
8512	3.144759	4.942817	.8363636	7.3	10105			4	5	1
8514	1.674482	3.369751	.9215686	2.8	4477			3	10	1
8515	2.798294	.9327456	.765625	7.2	4637			3	2	1
8518	3.715761	2.652771	.7931035	19.1	4986			7	3	1
8520	5.148514	5.485878	.8235294	9.2	27869	40	.825	6	4	1
8525	.6359053	1.241173	.8783784	2	4767			3	8	1
8527	3.052641	3.84482	.8181818	5.7	54392	121	.8181818	4	4	1
8528	1.191814	3.755795	.8703704	3.2	315			4	7	1
8530	2.273064	5.320007	.880597	7.8	8071			3	8	1
8533	4.463959	7.196475	.744898	2	6945			4	1	1
8534	1.023363	2.71132	.8181818	2.9	12929			4	4	1
8535	2.383739	.8040569	.8461539	4.2	5385			3	6	1
8536	1.101357	4.280311	.8181818	9.2	20073			7	4	1
8540	1.87529	6.772962	.9038461	5.6	47115	37	.9459459	5	9	1
8542	3.822956	7.782388	.9142857	12.8	5189			10	10	1
8550	1.617767	3.213435	.9130435	3.3	19445			5	10	1
8551	1.69785	4.688173	.8793104	2.4	5532			3	8	1
8554	3.868875	2.414035	.7636364	9.4	3818			8	2	1
8555	1.494476	1.248976	.8461539	1.8	877			4	6	1
8558	1.35144	2.440559	.9107143	2	6629			4	10	1
8559	1.254449	1.475712	.9	1	4982			2	9	1
8560	1.518028	1.785659	.8363636	2.4	3656			3	5	1
8562	7.278185	5.507957	.8428571	9.7	5371			3	6	1
8608	12.94013	33.25672	.7	65.5	983			7	1	1
8609	16.28153	24.35218	.7924528	60.5	13546	32	.78125	10	3	1
8610	5.648283	7.200552	.7464789	16.9	30468	71	.7464789	8	1	1
8611	23.37872	23.06958	.7	30.5	28038	29	.7586207	10	1	1
8618	6.06723	19.99247	.7931035	64.5	38229	87	.7931035	9	3	1
8619	5.305498	5.014251	.7924528	7	22723	53	.7924528	7	3	1
8620	3.431184	1.520879	.742268	17.8	14693	26	.7307692	6	1	1
8628	2.872534	8.270632	.7920792	18.6	9054			6	3	1
8629	11.34028	14.82488	.8	42.3	12331			10	3	1
8638	8.522347	20.55045	.7454545	47.1	22832	55	.7454545	8	1	1
8640	6.767641	1.465444	.6323529	36.3	7716			4	1	1
8648	5.088264	5.649812	.8301887	12.1	32263	53	.8301887	6	5	1
8690	4.372815	3.140349	.7959183	2.7	18567	45	.8	7	3	1
8691	3.291685	5.481539	.7922078	3.4	15104	32	.78125	4	3	1
8701	7.815688	26.07553	.8175182	7	92843	137	.8175182	8	4	1
8721	2.436223	4.896047	.7241379	2.4	20512	58	.7241379	6	1	1
8722	3.785764	6.727088	.7674419	2.3	11045			8	2	1
8723	3.014071	5.649173	.8441558	2	31641	77	.8441558	7	6	1
8724	2.283876	4.845715	.8017241	3.1	42352	116	.8017241	7	3	1
8730	1.301784	3.70947	.8088235	3.1	4774			7	4	1
8731	1.204937	3.830191	.9038461	.9	20009	52	.9038461	4	9	1
8732	1.311806	5.660374	.7539682	.9	1484			7	2	1
8733	4.459708	3.877226	.8652174	14.3	2752			5	7	1
8734	1.305638	3.749453	.890411	1	7651			6	9	1
8735	.5144031	6.969116	.7655172	.3	3114			6	2	1
8736	.6397239	3.871062	.8266667	.7	12578			7	5	1
8738	.3658188	1.356443	.7818182	.6	1042			5	2	1
8740	1.104297	6.345619	.7534246	1.9	2010			8	1	1
8741	.7084219	4.431247	.7802198	.8	2488			8	2	1
8742	1.163198	4.708885	.8088235	.7	24405	41	.7804878	8	4	1
8750	.6409811	3.652944	.9074074	.2	3528			6	9	1
8751	3.942615	19.09855	.7635135	6.2	4212			8	2	1
8752	5.682102	25.16002	.78	1.2	2074			4	2	1
8753	3.140722	6.172916	.7321429	3	63678	112	.7321429	7	1	1
8755	3.179208	4.839036	.8513514	4.4	25302	74	.8513514	6	6	1
8757	6.570332	9.829597	.8699552	5.2	33217	223	.8699552	5	7	1
8758	3.796375	3.973097	.8489209	1	7043	43	.8372093	4	6	1
8759	3.600609	7.409883	.8383839	3.9	33263	297	.8383839	4	5	1
8801	1.215419	2.156057	.8653846	9.3	8551			4	7	1
8802	8.408273	7.698682	.9056604	1.6	4067			3	9	1
8804	.8653641	1.881078	.9375	1.2	2771			3	10	1
8805	11.98178	3.870062	.8888889	6.2	12254			8	9	1
8807	3.680222	3.048671	.8070176	2.9	37972	57	.8070176	6	4	1
8809	3.624174	4.28759	.8653846	9.1	6421			5	7	1
8810	2.417989	.5019916	.7692308	9.7	8401			5	2	1
8812	4.148344	5.000344	.8448276	6.9	14296			7	6	1
8816	2.599539	3.267088	.797619	4.7	46298	84	.797619	7	3	1
8817	3.814311	6.387334	.8666667	9.3	44621	60	.8666667	8	7	1
8820	3.376814	3.792792	.8627451	5	39590	51	.8627451	8	7	1
8822	2.664784	6.068942	.8823529	2.4	30354	51	.8823529	4	8	1
8823	3.000866	2.714456	.8762887	22.8	9016			7	8	1
8824	1.770217	3.356789	.8762887	5.9	12115			7	8	1
8825	2.203619	4.433629	.8823529	1.2	4707			3	8	1
8826	2.051089	5.291473	.9090909	2.6	5838			3	9	1
8827	7.35055	7.96345	.8709677	1.9	4629			3	8	1
8828	.7724719	3.691275	.8655462	4.7	2178			7	7	1
8829	.0009429	.7554653	.8688524	1.7	3725			6	7	1
8830	6.45311	4.524078	.8076923	7.2	18459	52	.8076923	9	4	1
8831	2.694132	4.426447	.8744186	5	45620	215	.8744186	5	8	1
8832	6.63764	10.2193	.7333333	18.2	2863			6	1	1
8833	1.135158	2.639876	.8909091	1.5	8796			3	9	1
8835	5.962408	4.617448	.8490566	3.3	10344			8	6	1
8836	1.212051	2.429791	.8275862	1.5	3845			5	5	1
8837	6.004018	6.571176	.8392857	10.2	15847			6	5	1
8840	1.728883	2.152385	.8555555	6.8	16558			9	7	1
8844	2.334288	1.530157	.88	5.2	38367	41	.902439	5	8	1
8846	5.742144	2.128361	.9076923	6	13635			8	9	1
8848	1.006105	3.275284	.9333333	1.2	8435			3	10	1
8850	1.595522	3.385942	.8349515	1.6	8281			8	5	1
8852	2.323813	4.327504	.7924528	10.8	17220			5	3	1
8853	.4166639	1.744666	.9090909	3.4	5247			4	9	1
8854	3.188604	4.512727	.8222222	21.9	55961	90	.8222222	7	4	1
8857	2.929429	4.016099	.8461539	6.2	39898	78	.8461539	6	6	1
8859	3.149282	7.002111	.7472528	9.7	21526	46	.8043478	9	1	1
8861	20.60572	19.61798	.7356322	12.2	53099	87	.7356322	10	1	1
8863	4.006498	3.218632	.8333333	9.7	12320			9	5	1
[truncated: 23,191 more rows]
