# Supplementary material for: Local Population Characteristics and Hemoglobin A1c Testing Rates among Diabetic Medicare Beneficiaries
Source: PLoS One. 2014 Oct 31;9(10):e111119. doi: 10.1371/journal.pone.0111119 (PMC4215926; doi:10.1371/journal.pone.0111119)
Supplement: Codebook S1 — Descriptions of each variable in the Data S1 file. (TXT) [file pone.0111119.s002.txt]

----------------------------------------------------------------------------------
zipcode                                                                (unlabeled)
----------------------------------------------------------------------------------

                  type:  numeric (long)

                 range:  [1001,99926]                 units:  1
         unique values:  25190                    missing .:  0/25190

                  mean:   48429.1
              std. dev:   27230.2

           percentiles:        10%       25%       50%       75%       90%
                             12119     26575     47689     71073     87730

----------------------------------------------------------------------------------
pct_lesshs                     Percent of Population with less than a HS education
----------------------------------------------------------------------------------

                  type:  numeric (float)

                 range:  [0,72.157532]                units:  1.000e-07
         unique values:  24258                    missing .:  0/25190

                  mean:    6.7378
              std. dev:    6.2743

           percentiles:        10%       25%       50%       75%       90%
                           1.53888   2.72241   4.84812   8.70967   13.9643
Source: American Community Survey


----------------------------------------------------------------------------------
pct_100fpl                  Percent of population below 100% Federal Poverty Level
----------------------------------------------------------------------------------

                  type:  numeric (float)

                 range:  [0,82.795647]                units:  1.000e-07
         unique values:  24275                    missing .:  0/25190

                  mean:   13.5445
              std. dev:   8.40016

           percentiles:        10%       25%       50%       75%       90%
                           4.61058    7.4458   11.8714   17.6733   24.5151
Source: American Community Survey


----------------------------------------------------------------------------------
smooth_a1c                         Spatially smoothed estimated HbA1c testing rate
----------------------------------------------------------------------------------

                  type:  numeric (float)

                 range:  [.0576923,1]                 units:  1.000e-07
         unique values:  1740                     missing .:  0/25190

                  mean:   .834254
              std. dev:   .072545

           percentiles:        10%       25%       50%       75%       90%
                               .75   .797297   .842857   .881944   .912281
Source: Authors' calculations from Medicare claims data


----------------------------------------------------------------------------------
pct_afr_amer                                Percent of population African American
----------------------------------------------------------------------------------

                  type:  numeric (float)

                 range:  [0,99]                       units:  .1
         unique values:  924                      missing .:  0/25190

                  mean:   9.32919
              std. dev:   16.6341

           percentiles:        10%       25%       50%       75%       90%
                                .3        .7         2       9.4        29
Source: 2010 US Census


----------------------------------------------------------------------------------
tot_pop                                              Total Population, Census 2010
----------------------------------------------------------------------------------

                  type:  numeric (long)

                 range:  [1,113916]                   units:  1
         unique values:  15129                    missing .:  0/25190

                  mean:   12051.2
              std. dev:   14610.3

           percentiles:        10%       25%       50%       75%       90%
                               766      1737      5384     18082     33204
Source: 2010 US Census


----------------------------------------------------------------------------------
bene_pop                                 Number of diabetic Medicare beneficiaries
----------------------------------------------------------------------------------

                  type:  numeric (int)

                 range:  [25,447]                     units:  1
         unique values:  147                      missing .:  18476/25190

                  mean:   49.4321
              std. dev:   24.2006

           percentiles:        10%       25%       50%       75%       90%
                                27        32        43        59        80
Source: Authors' calculations from Medicare claims data (Note: ZIP codes with fewer than 25 diabetic beneficiaries were coded as “missing” for this variable)


----------------------------------------------------------------------------------
raw_a1c                                                     Raw HbA1c testing rate
----------------------------------------------------------------------------------

                  type:  numeric (float)

                 range:  [0,1]                        units:  1.000e-07
         unique values:  905                      missing .:  18476/25190

                  mean:   .834757
              std. dev:   .073727

           percentiles:        10%       25%       50%       75%       90%
                           .742857   .793104       .84   .884615       .92
Source: Authors' calculations from Medicare claims data (Note: ZIP codes with fewer than 25 diabetic beneficiaries were coded as “missing” for this variable)


----------------------------------------------------------------------------------
popden_decile                                         Decile of population density
----------------------------------------------------------------------------------

                  type:  numeric (byte)

                 range:  [1,10]                       units:  1
         unique values:  10                       missing .:  0/25190

                  mean:   3.27459
              std. dev:   2.74195

           percentiles:        10%       25%       50%       75%       90%
                                 1         1         2         5         8
Source: 2010 US Census


----------------------------------------------------------------------------------
a1c_decile                       Beneficiary-weighted decile of HbA1c testing rate
----------------------------------------------------------------------------------

                  type:  numeric (byte)

                 range:  [1,10]                       units:  1
         unique values:  10                       missing .:  0/25190

                  mean:   5.57221
              std. dev:   2.91528

           percentiles:        10%       25%       50%       75%       90%
                                 1         3         6         8        10
Source: Authors' calculations from Medicare claims data
